# Supplementary material for: A combined microRNA and transcriptome analyses illuminates the resistance response of rice against brown planthopper
Source: BMC Genomics. 2020 Feb 10;21:144. doi: 10.1186/s12864-020-6556-6 (PMC7011362; doi:10.1186/s12864-020-6556-6)
Supplement: Supplementary file 3 — Additional file 3: Table S2. DEMs in both varieties before and after BPH feeding. [file 12864_2020_6556_MOESM3_ESM.xlsx]

## Sheet: Sheet1
AccID	Fold change (log2)
	R0/S0	R_early/S_early	R_late/S_late
miR1320-3p			-1.43548
miR1427	-1.24295
miR1428c			-3.21174
miR1428d			-3.42023
miR1430			-1.35919
miR1431			-2.41228
miR1437a			-1.03779
miR1437b-3p			-1.09299
miR156b-3p	2.75034
miR156c-3p	1.15646
miR156g-3p	1.16202
miR159c			-1.18118
miR160c-3p	-2.0628	2.16354
miR160d-3p	-2.53322
miR160e-3p	-3.77896	2.00771
miR160f-3p	-1.51138
miR164c	-1.69064		0.973941
miR166a-5p	-2.41097	2.33956
miR166e-5p	-2.60516	3.14284
miR166h-5p	-1.38076		-1.44682
miR166k-5p	-1.98056
miR167c-3p	-0.827176	0.724879	1.39439
miR169a	0.91517	-2.118	-2.42369
miR169f.2			-1.21386
miR169h	1.7848	-1.17264	-0.936341
miR169i-3p	1.279		-1.587
miR169i-5p.1	1.84298	-1.22693	-1.08086
miR169i-5p.2	1.2544	-1.10228	-0.996491
miR169j	1.71251	-1.2679	-1.01773
miR169k	1.76689	-1.1303	-1.04211
miR169l	1.74759	-1.10834	-1.07267
miR169m	1.65	-1.18288	-1.10373
miR169q	1.12704
miR171a	-1.63687
miR171e-5p	-2.40659		-2.39895
miR1846a-5p	-1.56108
miR1846b-5p	-1.75762
miR1846c-5p	-2.34573
miR1846e	-1.09887	-0.518938	-0.928288
miR1848			-1.14154
miR1854-5p			-1.97656
miR1858a			-2.30921
miR1859	-1.67438		1.47214
miR1861b	9.02086		-2.00185
miR1861d	2.5194
miR1861f	8.39872
miR1861i	8.84956		-2.30788
miR1861l	8.71014		-1.35107
miR1861n	-2.39378
miR1869			-1.51734
miR1870-3p		-1.11738
miR1871		-1.25741
miR1874-5p			-2.48233
miR1876			1.21956
miR1880		-1.29068	-1.86781
miR1881		-1.97489
miR2090		-1.33016
miR2092-3p			-2.87226
miR2094-3p			-3.6653
miR2097-3p			-1.68671
miR2102-5p			-1.65591
miR2103			-1.2474
miR2104			-1.78411
miR2118h			-3.6047
miR2118k			-3.94986
miR2118n			-3.28879
miR2866			-1.45685
miR2869			-2.13767
miR2873b			-1.89966
miR2878-3p	0.402543	-1.19322
miR2907a			-2.98016
miR2919			-1.80337
miR2924	3.77691
miR2926			-3.07096
miR2930			-1.90096
miR319a-3p	-3.3481
miR319a-3p.2-3p	-2.80855
miR319b	-2.89649
miR390-3p	-1.88272	1.0574	0.478856
miR390-5p	-1.09325
miR393a	0.450335		-1.04595
miR394		1.02205
miR395h	1.3188
miR395u			-3.11305
miR395v			-6.54815
miR396c-3p	-1.5013	1.35366	0.92955
miR396f-3p		1.74079
miR3979-5p			-2.96475
miR397b			-1.02143
miR398b			-1.54344
miR399b		-1.61543	-3.15346
miR399h			-2.23245
miR408-3p			-1.77964
miR414			-1.61149
miR5072			-2.13704
miR5075			-2.68424
miR5077			-2.57568
miR5153	-1.03084
miR5154	-1.04495
miR5159	-1.07025
miR529b	1.23925
miR530-3p	1.81047
miR530-5p	1.73834
miR5484			-3.50682
miR5485			-3.55361
miR5492	-2.82982
miR5493	0.567576		-1.98162
miR5495			-1.72317
miR5502	-1.19768
miR5509			-3.51327
miR5510			-2.83957
miR5532	1.48484
miR5792			-2.06169
miR5801	1.05623
miR5816	-1.16925
miR5829			-2.94089
miR5830			-2.92573
miR5837.2			-2.70463
miR6253			-2.7289
miR815a	-1.06809		0.727394
miR821b		-1.64085
