# Supplementary material for: A combined microRNA and transcriptome analyses illuminates the resistance response of rice against brown planthopper
Source: BMC Genomics. 2020 Feb 10;21:144. doi: 10.1186/s12864-020-6556-6 (PMC7011362; doi:10.1186/s12864-020-6556-6)
Supplement: Supplementary file 4 — Additional file 4: Table S3. DEMs at the early and late feeding stages of the two varieties. [file 12864_2020_6556_MOESM4_ESM.xlsx]

## Sheet: Sheet1
AccID	Fold change (log2)
	S_earlyS_0	S_lateS_0	R_earlyR_0	R_lateR_0
miR1319a	-0.777656	-1.37041	-1.01819
miR1425-3p				-1.35734
miR1426				1.13007
miR1427			1.12825	1.34215
miR1428e-3p				1.279
miR1430	2.319	2.77612	1.77566	1.02329
miR156b-3p	2.90379			-3.00441
miR160a-5p			1.22089	0.486804
miR160b-5p			1.35079	0.542434
miR160c-3p	-1.98603	-2.62981	2.2403
miR160c-5p			1.20051	0.424847
miR160d-5p			1.4308	0.620932
miR160e-3p	-4.23852	-4.48038	1.54815	1.54909
miR160e-5p	-0.198221	-0.350515	1.19008
miR160f-3p			2.00534
miR160f-5p			1.68733
miR164c	-1.14789		0.947132	1.64654
miR166a-5p	-3.30861	-3.85848	1.44192
miR166e-3p			1.40439	1.40423
miR166e-5p	-4.0457	-2.87107	1.70229
miR166h-5p	-1.19563		1.53587
miR166j-5p	-1.19482	-1.08061		-1.36666
miR166k-5p	-1.52755	-1.18134	1.5638
miR166l-5p		-1.2728		-1.54962
miR167d-3p	-1.23224	-1.01707		-1.09302
miR167h-3p	-1.2001			-1.94877
miR167i-3p	-1.20133	-0.646772		-1.04019
miR169f.2		1.78718	1.05842
miR169g				-1.2426
miR169h	2.33986	1.32371	-0.617583	-1.39743
miR169i-3p	0.889858	0.678401	-0.829953	-2.18761
miR169i-5p.1	2.34848	1.38762	-0.721427	-1.53622
miR169i-5p.2	1.38967	1.02915	-0.967014	-1.22174
miR169j	2.33852	1.23573	-0.641889	-1.49452
miR169k	2.35533	1.34973	-0.54186	-1.45927
miR169l	2.26783	1.35369	-0.5881	-1.46656
miR169m	2.23037	1.14868	-0.602514	-1.60504
miR169o				-1.37695
miR169q				-1.51164
miR171e-5p			2.04615
miR172c	-0.792242	-1.4119		-1.09823
miR1846a-5p		1.20214	0.849463	2.17924
miR1846b-3p				2.50577
miR1846b-5p		1.01104		2.20563
miR1846c-5p		1.03115	1.81825	2.74821
miR1846e	0.656665	1.7003	1.23659	1.87088
miR1848	0.812782	1.87189		1.68884
miR1849				-1.50448
miR1857-3p		0.46033		-1.01237
miR1858a	2.52254	3.16364	2.96799
miR1858b		2.74931	3.22831
miR1859	-1.84981	-1.36436		1.78215
miR1860-3p			-1.19434	-1.24346
miR1860-5p			-0.695157	-1.095
miR1861b	8.73722	2.1507		-8.87201
miR1861f	8.1198			-8.13102
miR1861h	-1.52076		-1.11278	-0.693357
miR1861i	8.58303	2.24321		-8.91423
miR1861l	8.42144	1.84721		-8.21401
miR1861n	-1.822	-1.62315	1.99447	2.00133
miR1870-3p		-0.603427	-1.24503	-0.579381
miR1871			-1.05372
miR1878	-1.03101	-0.770048	-1.05276
miR2090			-1.59003
miR2091-3p	4.52396		4.33314
miR2098-5p				1.75892
miR2100-5p				1.32139
miR2118o			3.57749
miR2121b	-0.337259			1.0002
miR2871a-3p				-1.59596
miR2871b			-1.34626	-2.04543
miR2878-3p		-0.918505	-1.61936	-1.05052
miR2878-5p	-0.825617	-1.08987	-2.08692	-1.4195
miR2925	1.86202		3.24239
miR319a-3p	-2.02155	-1.7147		3.52077
miR319a-3p.2-3p	-3.23687	-1.99249		1.68539
miR319b	-3.14808	-2.00848		1.77215
miR390-3p	-0.509974	-0.692036	2.43014	1.66954
miR390-5p			1.78906	1.5973
miR393a	-0.938914			-1.52431
miR393b-3p				-1.02008
miR393b-5p	-0.894644			-1.2584
miR395h				-2.36219
miR395p				-1.40831
miR395q				-1.95361
miR396c-3p	-0.89657	-1.54395	1.9584	0.8869
miR396c-5p				-1.06085
miR396e-3p	-1.11082	-0.468797		-1.17031
miR396f-3p	-1.49629	-1.19638		-1.16186
miR397a				-1.13632
miR398b	1.03728	2.49659	1.19608	1.09452
miR399b	4.65616	6.15672	1.92259
miR399j				-1.2101
miR408-5p		1.26831	1.09962	0.912422
miR415			2.10399
miR444d.3		0.425192		-1.06194
miR5071			3.1991
miR5077				-2.00532
miR5149				1.09131
miR5154	-0.484242			1.12733
miR5162			-1.31205	-1.19093
miR529a		-0.688435	1.1898
miR529b	0.712329	-0.850025		-1.62605
miR530-3p			-0.963031	-2.4135
miR530-5p	1.21126			-1.84589
miR5484	4.40675	4.83273	3.72749
miR5489				-3.64136
miR5490				1.23924
miR5493		1.41973		-1.12947
miR5502	-1.58799			1.07022
miR5504			2.6753
miR5513			-1.01344	-0.796617
miR5532				-2.08526
miR5535			3.44266
miR5790				1.10268
miR5791	3.57282		3.77573
miR5792		2.8814	4.40621
miR5801	0.748437			-1.08271
miR5809	0.728771	0.631769	1.24682
miR5815	-1.10279		-1.02715
miR5816	-0.535787	-0.57092		1.36795
miR5819		2.53404		2.48426
miR5829	2.46811	3.41294	2.68103	1.50617
miR5830		2.37224		-1.33727
miR5833	1.3225	1.08495	1.08044	1.07724
miR810b.1		-0.688307		-1.15226
miR810b.2	-0.574862	-0.587842	-0.863014	-1.11617
miR812d			0.424822	1.056
miR815a			0.943928	1.64887
miR815c			0.842401	1.62536
miR818a	-0.715695	-0.904019	-1.08553
miR818b	-0.600093	-0.748114	-1.12841
miR818c		-1.27978	-1.09593
miR818e		-0.96171	-1.29873
miR821b			-1.9519	-1.42086
