# Supplementary material for: A combined microRNA and transcriptome analyses illuminates the resistance response of rice against brown planthopper
Source: BMC Genomics. 2020 Feb 10;21:144. doi: 10.1186/s12864-020-6556-6 (PMC7011362; doi:10.1186/s12864-020-6556-6)
Supplement: Supplementary file 10 — Additional file 10: Table S6. Integrated analysis of BPH resistance related miRNAs and their target genes. [file 12864_2020_6556_MOESM10_ESM.xlsx]

## Sheet: Sheet1
AccID	Fold change (log2)				AccID	Fold change (log2)				Description
	S_early/S0	S_late/S0	R_early/R0	R_late/R0		S_early/S0	S_late/S0	R_early/R0	R_late/R0
miR156b-3p	2.90379			-3.00441	LOC_Os02g40440	-2.48183	-4.84077	1.07944		GDSL-like lipase/acylhydrolase
					LOC_Os03g06940	-1.53435	-5.50083	1.85907		Beta-galactosidase
					LOC_Os01g01170	-2.44095	-4.32403	0.733022		Conserved hypothetical protein.
					LOC_Os01g07260	-1.3415	-2.61738	0.748786		Similar to ETG1 (E2F TARGET GENE 1).
					LOC_Os01g67830	-3.26084	-20			Transcriptional factor B3 family protein.
					LOC_Os01g02930	-1.15247	-1.06684	-1.62746	-2.32396	Glycosyltransferase AER61, uncharacterized domain containing protein.
					LOC_Os02g37590	-1.19965	-1.52043	0.979492	0.71702	Hypothetical conserved gene.
					LOC_Os02g40010	-1.00533	-2.92633		-1.13842	Similar to Adenine phosphoribosyltransferase 2 (EC 2.4.2.7) (APRT).
					LOC_Os02g56520	-1.65202	-3.09418	0.773276		Quinoprotein amine dehydrogenase, beta chain-like domain containing protein.
					LOC_Os03g63510	-1.08353	-1.6258	-0.832324		Similar to Pentatricopeptide (PPR) repeat-containing protein.
					LOC_Os04g32190	-1.2149	-1.13055	-1.32916	-1.80938	Hypothetical conserved gene.
					LOC_Os04g57650	-1.30871	-3.93563	2.32116		uncharacterized LOC4337366
					LOC_Os05g33960	-1.04108	-1.69789	-0.579886	-0.932302	TGF-beta receptor, type I/II extracellular region family protein.
					LOC_Os06g09230	-1.00575	-1.18008	-0.901087	-1.56126	Similar to Serine threonine kinase.
					LOC_Os06g10350	-2.19271	-3.74542	-2.41327	-3.78105	Similar to Transcriptional activator.
					LOC_Os08g31340	-1.19315	-0.815227			Similar to Copper chaperone homolog CCH.
					LOC_Os09g34110	-1.27781	-1.17381	-0.840891	-1.11171	Protein of unknown function DUF936, plant family protein.
					LOC_Os10g40620	-1.95095	-3.53141	-1.35227	-2.69135	Protein of unknown function DUF566 family protein.
					LOC_Os11g30360	-1.54028	-3.66817		-1.36767	Similar to AT.I.24-5 protein (Fragment).
					LOC_Os12g39980	-2.24885	-5.43441	0.832769	-1.48392	Similar to Kinesin motor domain containing protein, expressed.
					LOC_Os07g05370		-0.822491	1.73304	1.24715	Probable receptor-like protein kinase
					LOC_Os02g15460		1.17847		2.42729	Conserved hypothetical protein.
					LOC_Os02g55890	1.71894	1.65955	1.17497	1.59568	Similar to H( )-translocating inorganic pyrophosphatase beta-1 polypeptide
					LOC_Os04g38530	0.76357	1.4945	0.584383	1.19624	Similar to OSIGBa0097P08.2 protein.
miR169h miR169i-5p.1 miR169j miR169k miR169l miR169m miR169g	2.3399 2.3485 2.3385 2.3553 2.2678 2.2304 -	1.3237 1.3876 1.2357 1.3497 1.3537 1.1487 -	-0.6176 -0.7214 -0.6419 -0.5419 -0.5881 -0.6025 -	-1.3974 -1.5362 -1.4945 -1.4593 -1.4666 -1.6050 -1.2426	LOC_Os03g20450	-1.82181	-4.46334	2.35863	0.723183	Leucine Rich Repeat family protein, expressed.
					LOC_Os05g36990		-3.19725	2.9861	1.33729	Transcription repressor OFP13
					LOC_Os06g49390		-3.36478	1.36982		Disease resistance protein domain containing protein.
					LOC_Os08g34320	-1.51461	-4.18489	3.69373	2.07204	Protein of unknown function DUF566
					LOC_Os01g47635	-1.48501	-5.61113	2.93924
					LOC_Os04g12460	-1.48726	-2.81385			Similar to OSIGBa0113K06.10 protein.
					LOC_Os05g01230	-1.12163	-1.98654	0.379382	-0.539198	Zinc finger, RING/FYVE/PHD-type domain containing protein.
					LOC_Os07g23540	-1.71087	-2.14066		-2.00436	Nucleic acid-binding, OB-fold domain containing protein.
					LOC_Os10g42110	-1.0748	-2.59339	0.706921		Similar to Protein kinase-like protein.
					LOC_Os11g31570	-1.41962	-5.93515			BRO1 domain domain containing protein.
					LOC_Os05g42270	-0.813181	-1.95567			Phospholipid/glycerol acyltransferase domain containing protein.
					LOC_Os11g14570	-0.784722	-1.55552	-1.07199	-1.36464	Ankyrin repeat containing protein.
					LOC_Os11g19730	-0.899621	-3.29189		-1.06201	Protein of unknown function DUF724 family protein.
					LOC_Os04g52550		0.957924	1.03969	1.14356	Similar to H0525G02.5 protein.
miR169i-5p.2	1.38967	1.02915	-0.967014	-1.22174	LOC_Os05g38980		-2.95994	1.52454		Putative respiratory burst oxidase homolog protein H
					LOC_Os07g46560	-1.21435	-5.67922	1.42183		E3 ubiquitin-protein ligase DIS1-like
					LOC_Os08g42350		-1.29813	2.8386	1.89749	MtN3-like protein.
					LOC_Os11g36180	-1.21275	-1.90527	2.1591		Leucine Rich Repeat family protein.
					LOC_Os01g16400		-2.16013			NB-ARC domain containing protein.
					LOC_Os02g09530		-2.1177	1.78439		uncharacterized LOC4328555
					LOC_Os04g33200	-1.11901	-1.58176	-0.964729	-1.41082	Similar to H0502B11.6 protein.
					LOC_Os05g07600	-4.06316	-20			Conserved hypothetical protein.
					LOC_Os07g15370	-1.66204	-3.1366	0.811435	-0.516901	Similar to OsNramp1 (Integral membrane protein).
					LOC_Os05g40720	-0.787027	-1.36361	0.366142		Similar to GAUT7 (GALACTURONOSYLTRANSFERASE 7)
					LOC_Os08g31630	-0.970048	-1.02593	0.825652	-0.516969	Trehalose-6-phosphate phosphatase.
					LOC_Os11g27730	-0.748847	-1.2241	-0.767045	-1.11948	Similar to Bx2-like protein.
					LOC_Os11g34110		-2.41117	-1.20848	-0.748384	Similar to H0502B11.6 protein.
					LOC_Os01g42410	0.98788	1.33856	0.749527	1.06101	Similar to Pleiotropic drug resistance protein 4.
					LOC_Os01g63690	1.09785	1.68346	2.10099	2.3597	Similar to Hs1pro-1 protein.
					LOC_Os02g21590				1.96908	Transposable element gene
					LOC_Os03g07140		3.41034		2.30637	Similar to Male sterility protein 2.
					LOC_Os04g31120	1.85339	3.35262	1.11185	2.31503	Kelch-type beta propeller domain containing protein.
					LOC_Os07g31070	1.16413	2.23398	0.967818	2.21275	Ankyrin repeat domain containing protein.
					LOC_Os08g04340	0.750059	1.47468	1.53534	1.70887	Cupredoxin domain containing protein.
					LOC_Os11g11350	-2.16698	-3.35176	2.1906		Conserved hypothetical protein.
					LOC_Os11g11650			3.09815	3.11348
miR1860-3p			-1.19434	-1.24346	LOC_Os01g44110	-1.37274	-3.07456	1.92003	0.660429	Probable receptor-like protein kinase
					LOC_Os09g17660	-1.86771	-4.61944	3.59128	1.97187	HSP20-like chaperone protein.
					LOC_Os11g26990	-0.86177	-4.03534	2.79135	0.746201	Conserved hypothetical protein.
					LOC_Os01g55350			1.29624	1.26476	Phosphoenolpyruvate carboxylase, housekeeping isozyme.
					LOC_Os02g51970	1.08071		6.14588	5.86678	Similar to Phi-1-like phosphate-induced protein.
					LOC_Os08g19694				1.74441	NB-ARC domain containing protein.
					LOC_Os07g35940			20		Similar to Beta-amylase.
					LOC_Os11g28870			1.63184
					LOC_Os11g03730	1.52603	2.55851	0.698454	1.77064	Similar to Arabinoxylan arabinofuranohydrolase isoenzyme AXAH-II.
					LOC_Os12g10870		3.93038		3.55529	Leucine-rich repeat, N-terminal domain containing protein.
					LOC_Os12g18530		1.96726		1.03939	Nucleotidyltransferase domain containing protein.
					LOC_Os01g09320	0.702507	1.17254	0.716371	1.02565	NADP-dependent malic enzyme, chloroplast precursor
miR1861b miR1861i miR1861l miR1861f	8.7372 8.1198 8.5830 8.4214	2.1507 2.2432 1.8472 -		-8.8720 -8.9142 -8.2140 -8.1310	LOC_Os04g58840	-1.44568	-3.13381	1.09754		Peptidase aspartic, catalytic domain containing protein.
					LOC_Os10g40730	-1.31793	-4.06277	1.76904		Beta-expansin EXPB4.
					LOC_Os07g44830	-1.15956	-2.23727	1.48279		Similar to plectin-related.
					LOC_Os02g56380	-2.37879	-1.66971	-1.66418	-1.67372	Conserved hypothetical protein.
					LOC_Os04g26870	-2.67335	-4.37676	-1.43932	-2.29074	Aldo/keto reductase family protein.
					LOC_Os04g56060	-1.30718	-2.75153		-1.65957	Protein kinase, core domain containing protein.
					LOC_Os05g46350	-1.4385	-2.02956			IQ calmodulin-binding region domain containing protein.
					LOC_Os08g27780	-1.38657	-2.2983			Similar to WAK80 - OsWAK receptor-like protein kinase.
					LOC_Os08g34780		-2.03309			Similar to Adenylyl cyclase associated protein.
					LOC_Os08g41550	-0.665991	-2.2735			Peptidase C19, ubiquitin carboxyl-terminal hydrolase 2 domain containing protein.
					LOC_Os04g56850	-1.18659	-4.35365	2.36329		Auxin response factor.
					LOC_Os02g39280		-5.01514			C2 calcium-dependent membrane targeting domain containing protein.
					LOC_Os02g53120	-0.875868	-1.88979		-1.11793	Peptidase C50, separase domain containing protein.
miR2871b			-1.34626	-2.04543	LOC_Os02g52000			3.38513	3.28216	Similar to Phi-1 protein.
					LOC_Os08g39570	-0.960639	-2.29253	2.8478	1.69777	Conserved hypothetical protein.
					LOC_Os12g10670	-1.44735	-4.53439	2.1135		AAA-type ATPase family protein
					LOC_Os01g29450				1.2781
					LOC_Os02g45980	-1.02431	-4.58944	2.17273		Similar to Chromosome condensation regulator protein (Fragment).
					LOC_Os02g31890			3.53218	3.64708	indeterminate(ID)-domain 4
					LOC_Os03g06400	1.38338	1.7402	0.884359	1.70885	Conserved hypothetical protein.
					LOC_Os03g06390	0.913004	0.875989	1.09603	1.4548	Hypothetical conserved gene.
					LOC_Os02g57740		-2.06399	2.55587		Similar to OSIGBa0136O08-OSIGBa0153H12.4 protein.
					LOC_Os04g08450		-1.75672	2.41114	1.6823	Similar to OSIGBa0136O08-OSIGBa0153H12.4 protein.
					LOC_Os04g58870			1.33797	0.947359	Exocyst complex component EXO70A1
					LOC_Os03g19080	-1.84049	-4.40607	1.03784	-1.09011	Conserved hypothetical protein.
					LOC_Os03g31690		0.383876	1.06392	0.982833	Similar to N-acetyl-glutamate synthase.
					LOC_Os03g48490	-2.15011	-5.20779	1.86916		Hypothetical conserved gene.
					LOC_Os03g64320	-0.734863	-3.12909	1.68499		Conserved hypothetical protein.
					LOC_Os06g32820			1.14095		Transposable element gene
					LOC_Os06g48440		1.17235	3.56657		Transposable element gene
					LOC_Os06g49450	-0.599663	-1.96098	1.24933		Conserved hypothetical protein.
					LOC_Os07g20330		-1.76769	1.33393		Transposable element gene
					LOC_Os08g28170		-0.879909	1.77357	1.1733	Nucleobase-ascorbate transporter
					LOC_Os08g34310			3.14505	2.4719	C2H2 zinc finger protein
					LOC_Os12g24110				4.44648	Retrotransposon protein, putative, Ty3-gypsy subclass, expressed
					LOC_Os07g33450			4.77511	4.18909	Transposable element gene
					LOC_Os07g40250			1.6408		Similar to Oxidoreductase, short chain dehydrogenase/reductase family protein, expressed.
					LOC_Os08g42670			2.90219		Similar to Resistance protein T10rga2-1A.
					LOC_Os09g04410			2.60126		Transposable element gene
					LOC_Os12g44220	0.762854	0.636212		1.50357	ATPase, AAA-type, core domain containing protein.
					LOC_Os10g41390		0.714475	1.18896	1.40682
					LOC_Os07g46280	0.476505	1.19195	0.826601	1.51755	Similar to Beta-glucosidase 26.
					LOC_Os12g35110			1.25995		Retrotransposon protein, putative, Ty3-gypsy subclass
					LOC_Os09g25200		1.92331		1.64224	Zinc finger, RING-type domain containing protein.
					LOC_Os11g10770	0.34416			1.05039	Leucine-rich repeat, typical subtype containing protein.
					LOC_Os09g30454	0.941162	1.91322	0.595375	1.22214	Serine/threonine protein kinase-related domain containing protein.
miR2878-3p			-1.61936	-1.05052	LOC_Os01g09860	-1.35572	-3.1904	1.21748		Similar to Serine/threonine-protein kinase PBS1
					LOC_Os01g10490	-0.862294	-2.35669	1.94228		Virulence factor, pectin lyase fold family protein.
					LOC_Os03g03570	-1.40707	-3.6476	2.29068		Serine/threonine protein kinase-related protein.
					LOC_Os03g61160	8.63975	10.6564	7.23251	9.78271	Conserved hypothetical protein.
					LOC_Os04g49420	-2.21983	-4.97452	1.14893	-1.07894	Similar to Histone H4.
					LOC_Os06g37670		1.82354	1.02515		Protein kinase, catalytic domain domain containing protein.
					LOC_Os11g13890	1.73147	0.648771	2.08703	1.61323	Similar to ASCAB9-A (ASCAB9-B) (Fragment).
					LOC_Os01g74510			0.918806	1.40903	KIP1-like domain containing protein.
					LOC_Os03g61490	0.767909	1.49754	0.656769	1.1226	PGPS/D12.
					LOC_Os08g15322		0.919524		1.20585	photosystem II reaction center protein E
miR5162			-1.31205	-1.19093	LOC_Os04g58720	-1.06369	-2.89587	1.33624		anthranilate phosphoribosyltransferase
					LOC_Os05g41550			1.01552	1.03473	Conserved hypothetical protein.
					LOC_Os06g38950	0.989073	1.61019	0.636777	1.00398	ABC transporter-like domain containing protein.
					LOC_Os08g43550	1.37908	2.40424	0.662178	1.53438	myb domain protein 4
					LOC_Os11g35060			1.89118	1.38015	Agenet domain-containing protein
					LOC_Os01g39330	0.577643	0.937472	0.72334	1.11421	Helix-loop-helix DNA-binding domain containing protein.
miR530-5p	1.21126			-1.84589	LOC_Os02g48360	-1.62686	-3.90996	1.1949		Pyrophosphate--fructose 6-phosphate 1-phosphotransferase subunit alpha
					LOC_Os02g51620	-1.91963	-4.43675	2.46395		Similar to Beta-D-xylosidase.
					LOC_Os01g56020	-1.8977	-4.2441			Conserved hypothetical protein.
					LOC_Os01g74170	-1.52395	-2.74845	1.40568		Hypothetical conserved gene.
					LOC_Os02g01210	-1.04715	-1.72951	-0.587721	-1.0811	Similar to Transmembrane amino acid transporter protein.
					LOC_Os02g08220	-1.34701	-2.89437			Helix-loop-helix DNA-binding domain containing protein.
					LOC_Os03g28160	-2.70948	-5.96734	-2.78919	-4.43718	Mannose-binding lectin domain containing protein.
					LOC_Os03g43684	-1.49056	-2.81958	-0.825032	-1.5711	Similar to Centromere protein-like protein (Fragment).
					LOC_Os04g26350	-1.85311	-4.18838	0.611558
					LOC_Os05g35070	-1.33342	-4.06676			Hypothetical conserved gene.
					LOC_Os06g02810	-1.74818	-1.66294			Hypothetical conserved gene.
					LOC_Os06g23274	-1.19531	-1.47127	-1.13359	-1.5846	Zinc finger, RING-CH-type domain containing protein.
					LOC_Os08g36760	-1.26576	-4.12939	1.1654		Remorin, C-terminal region domain containing protein.
					LOC_Os09g35630	-1.68264	-2.34409		-0.816	Apoptosis regulator Bcl-2 protein, BAG domain containing protein.
					LOC_Os11g02130	-1.83435	-3.00294		-1.84643	Peroxidase (EC 1.11.1.7).
					ChrUn.fgenesh.gene.20			9.69298	9.12634
					LOC_Os03g09070	0.769706	1.34601	1.83889	2.36466	Similar to protein binding protein.
					LOC_Os03g23010	0.509803	0.97348	0.89425	1.20933	Similar to Poly(A)-binding protein C-terminal interacting protein 6.
					LOC_Os03g56660	0.273282	0.625823	0.924898	1.0012	Calmodulin binding protein-like family protein.
					LOC_Os03g61910	2.38907	2.78642	1.04057	1.95666
					LOC_Os04g33950	0.454284	0.552401	1.40598	1.42228	Similar to Transcription factor E2F1 (E2F-1) (Fragment).
					LOC_Os07g12890	0.589244	1.3563	0.526858	1.11783	Zinc transporter 8
					LOC_Os09g31478	1.19541	2.16014		1.01764	Auxin efflux carrier domain containing protein.
miR5493		1.41973		-1.12947	LOC_Os02g21090	-1.57487	-2.60981		-1.20569	Helix-loop-helix DNA-binding domain containing protein.
					LOC_Os02g21700	-1.51314	-1.68733	-1.67964	-2.00533	Similar to NPKL2 (Fragment).
					LOC_Os03g03860	-0.559384	-2.13302	1.5914	0.597323	Conserved hypothetical protein.
					LOC_Os04g23220	-1.62208	-5.12516			Clp, N-terminal domain containing protein.
					LOC_Os09g34960	-0.342228	-1.07619	1.25154	0.581274	hydroxymethylglutaryl-CoA synthase
miR5830		2.37224		-1.33727	LOC_Os01g62900		-1.13471	2.09923	1.03686	Delta 1-pyrroline-5-carboxylate synthetase
					LOC_Os05g43820	-1.15809	-3.91527	1.81188		Small GTP-binding protein OsRac2.
					LOC_Os01g58550	-0.362211	-1.98715	3.52665	2.47518	methyladenine glycosylase
					LOC_Os01g11700	-2.13335	-4.9454	-2.47633	-4.40284	Similar to esterase.
					LOC_Os01g64490	-0.788282	-1.88764		-0.765712	Similar to Serine/threonine-protein kinase Nek5.
					LOC_Os01g64900	-1.77141	-3.51917	0.502916	-0.621758	Conserved hypothetical protein.
					LOC_Os03g61620	-0.560243	-2.05785	0.540539	-0.620697	Conserved hypothetical protein.
					LOC_Os03g64380	-1.45818	-3.24683			Conserved hypothetical protein.
					LOC_Os05g03610	-1.16687	-2.01397	-0.725663	-0.974224	Similar to Phospholipase C (Fragment).
					LOC_Os05g34170	-0.429077	-1.85249	1.71339	0.460262	Beta-tubulin.
					LOC_Os08g01330	-1.16924	-3.14774			Similar to NAM-like protein.
					LOC_Os08g21330	-0.895538	-1.51987			Similar to AtMMH-1 protein (F6D8.28 protein).
					LOC_Os09g09930	-1.10343	-2.07159	-1.59792	-2.14296	Heavy metal transport/detoxification protein domain containing protein.
					LOC_Os09g21430		-4.54498		-2.9608	Zinc finger, BED-type predicted domain containing protein.
					LOC_Os12g17950	-1.74648	-1.52812	-2.32113	-3.43143	Hypothetical conserved gene.
					LOC_Os01g71340	1.67007	2.80197		1.33353	Similar to Glucan endo-1,3-beta-glucosidase GII precursor
					LOC_Os04g52190	0.942982	1.74087	0.500124	1.10748	Similar to Vacuolar sorting receptor 7 precursor (AtVSR7)
					LOC_Os04g54830	0.645625	1.49487	2.28708	3.03969	Similar to ORW1943Ba0077G13.1 protein.
					LOC_Os06g48500	1.98721	2.41849	1.02638	1.62715	Similar to cDNA clone:J023083M02, full insert sequence.
					LOC_Os06g50230	1.55157	1.9612	0.903813	1.29694	Similar to Chaperone protein dnaJ.
					LOC_Os09g07154	2.65996	3.19047	5.85543	6.20221	Conserved hypothetical protein.
					LOC_Os10g02070	2.0879	3.34897	1.30062	2.43332	Peroxidase (EC 1.11.1.7).
miR821b			-1.9519	-1.42086	LOC_Os03g20720	-1.16828	-2.60564	1.61074		ADP-ribosylation factor GTPase-activating protein AGD14
					LOC_Os03g59650	-0.708215	-2.03376	1.24875		BRCA1 C Terminus domain containing protein
					LOC_Os07g48360	-0.815738	-2.67627	1.18847		DNA helicase, ATP-dependent, RecQ type
					LOC_Os08g39550	-0.706444	-3.83748	1.02179		DNA-damage-repair/toleration protein DRT100
					LOC_Os08g40420	-1.42176	-4.45841	1.44054		Ternary complex factor MIP1
					LOC_Os10g05820	0.37781	-6.25706	4.21436		Proline-rich protein 4
					LOC_Os04g08370			1.6098		Conserved hypothetical protein.
					LOC_Os08g23780	0.599633	0.508221	1.00828	1.06997	Similar to Glycosyltransferase QUASIMODO1 (EC 2.4.1.-).
					LOC_Os05g04490	0.972602	1.15283	1.75113	1.11218	Plant peroxidase domain containing protein.
					LOC_Os05g39930		0.61529	1.34047	1.04763	Similar to Arm repeat protein.
					LOC_Os09g11440		-4.21996	1.16636		protein ENDOSPERM DEFECTIVE 1
					LOC_Os10g31850	1.8069	2.39526	1.26093	1.91788	Similar to PGPD14 protein.
					LOC_Os11g45710	1.23728	0.772005	1.09725	1.06603	Hypothetical conserved gene.
					LOC_Os05g27060	0.7943	1.24809		1.55262	Transposable element gene
					LOC_Os08g36910		3.49673		3.3173	Alpha-amylase isozyme 3D precursor
					LOC_Os08g07080	0.784373	0.626346	0.72144	1.21622	Similar to Sesquiterpene synthase.
miR1427			1.12825	1.34215	LOC_Os01g16750			-1.27502	-1.66415	probable indole-3-pyruvate monooxygenase YUCCA10
					LOC_Os01g16714		-2.29023		-1.82778	FAD-dependent pyridine nucleotide-disulphide oxidoreductase
					LOC_Os02g04540	-3.27507	-5.88131		-4.4709	Leucine-rich repeat, plant specific containing protein.
					LOC_Os02g16030	-1.57754	-5.18403		-1.98606	Conserved hypothetical protein.
					LOC_Os10g26110	-1.21551	-1.23281	-2.23698	-1.91388
miR160c-3p	-1.98603	-2.62981	2.2403		LOC_Os07g44910			-1.30554	-1.43011	probable carboxylesterase 18
					LOC_Os05g23440	1.00615	1.73424		0.60948	Protein of unknown function DUF914, eukaryotic family protein.
					LOC_Os11g19864	2.1585	2.61674	0.726406		Hypothetical protein.
					LOC_Os03g31750	0.925317	1.91689	2.81036	3.33576	Similar to Pyruvate, phosphate dikinase 2.
miR160e-3p	-4.23852	-4.48038	1.54815	1.54909	LOC_Os05g47730	1.87069	1.47033	2.87083	2.64194	Similar to Nonspecific lipid-transfer protein 2 (nsLTP2)
					LOC_Os03g06970		1.23767			Tetratricopeptide-like helical domain containing protein.
					LOC_Os08g33670	0.980456	2.13912		0.856312	Similar to Transcription factor (Fragment).
					LOC_Os03g12250	-1.98093	-4.09746		-1.58009	Similar to atypical receptor-like kinase MARK.
					LOC_Os08g32880		-2.17115		-2.22646	NB-ARC domain containing protein.
miR164c	-1.14789		0.947132	1.64654	LOC_Os07g24000	1.53964		6.11074	5.82279	AWPM-19-like membrane family protein
					LOC_Os03g49550	1.09139	1.06776	0.528796	0.817571	UDP-glucuronosyl/UDP-glucosyltransferase family protein.
					LOC_Os06g21020	1.96897				SAM dependent carboxyl methyltransferase domain containing protein.
					LOC_Os06g35850	1.98615	2.31106	1.11462	1.44812	Bulb-type lectin domain domain containing protein.
					LOC_Os07g40000	2.14917	2.797	1.60078	2.2215	Lateral organ boundaries, LOB domain containing protein.
					LOC_Os07g44110	1.70869	1.4311			Cytochrome P450, E-class, group I domain containing protein.
					LOC_Os08g13270	1.03794	1.41063	1.78923	1.88699	Hypothetical conserved gene.
					LOC_Os01g43460	-1.27048	-1.14467	-0.920766	-1.57405	Similar to C4-dicarboxylate transporter/malic acid transport protein.
					LOC_Os02g37690	-1.76412	-3.45374	-1.63353	-2.55476	UDP-glucuronosyl/UDP-glucosyltransferase family protein.
					LOC_Os02g46970	-3.40173	-4.41294	-3.28995	-4.99158	Similar to 4-coumarate--CoA ligase 1
					LOC_Os05g10690	-0.326882	-1.07229	-0.852706	-1.25549	Similar to Transcription factor MYBS2.
					LOC_Os05g39850	-2.27271	-5.6905	1.10383	-1.12821	Similar to DNA replication licensing factor MCM3 homolog
					LOC_Os06g10980	-1.79248	-4.62516	-1.59224	-2.47755	Xyloglucan fucosyltransferase family protein.
					LOC_Os06g40190	-0.671837	-0.911665	-0.754615	-1.04878	Similar to Phospholipase D.
					LOC_Os07g18240	-0.434357	-1.37967	-1.2846	-1.87344	Similar to lectin-like receptor kinase 7.
					LOC_Os07g24230	-1.18182	-2.39518	-0.723028	-1.24615	Biopterin transport-related protein BT1 family protein.
					LOC_Os08g01480			-2.21346	-3.35176	Similar to Bx2-like protein.
					LOC_Os08g44870	-0.783728	-1.03231	-1.09501	-1.00122	Similar to Transparent testa 12 protein.
					LOC_Os09g16449	-0.78651	-1.59106	-1.07248	-1.85126	ABC transporter-like domain containing protein.
					LOC_Os10g12400		-1.65599	-1.4106	-1.75776	Drug/metabolite transporter domain containing protein.
					LOC_Os10g34230		-1.22891		-1.1165	FAD linked oxidase, N-terminal domain containing protein.
miR166a-5p	-3.30861	-3.85848	1.44192		LOC_Os03g41350	1.07457	1.50534	0.454385	1.02385	BTB domain containing protein.
					LOC_Os04g38230	-2.05171		-2.09509	-1.71146
miR166e-5p	-4.0457	-2.87107	1.70229		LOC_Os04g38540	2.7646	4.54111	2.37133	3.43011	Similar to ORW1943Ba0077G13.3 protein.
					LOC_Os06g38780	1.28584	1.7424		0.983353	Leucine-rich repeat protein kinase family protein
					LOC_Os11g03820	2.82413	4.2246	0.963163	2.1856	Similar to Ser/Thr protein kinase (Fragment).
					LOC_Os12g03640	2.8176	4.11699	2.11751	3.42751	Similar to D-mannose binding lectin family protein, expressed.
					LOC_Os07g08950	0.609321	1.25292	0.32275	0.651858	FAD linked oxidase, N-terminal domain containing protein.
					LOC_Os09g17610	0.802901	1.58887		0.756864	Zinc finger, RING/FYVE/PHD-type domain containing protein.
					LOC_Os09g25460	0.454785	1.30952	-0.397417		Transferase family protein.
					LOC_Os09g28489		1.57383			Hypothetical protein.
					LOC_Os05g31570	0.617403	1.0003	0.514156	0.736759	Similar to NBS-LRR protein (Fragment).
					LOC_Os04g38850		-1.31619	-1.25404	-1.1478	Conserved hypothetical protein.
					LOC_Os08g14990	-1.53803	-1.24852	-1.46523	-1.34863	Protein kinase, core domain containing protein.
					LOC_Os09g16458	-0.768921	-1.44259	-1.2116	-1.70568	Similar to PDR-like ABC transporter (PDR4 ABC transporter).
					LOC_Os11g29790	-1.7038	-2.75095	-1.44157	-1.53592	Protein kinase, catalytic domain domain containing protein.
miR166e-3p			1.40439	1.40423	LOC_Os02g56540	-2.54403	-8.65891	0.96762	-1.6234	Conserved hypothetical protein.
					LOC_Os05g02070	-0.802689	-2.83318	-1.06343	-2.06831	Similar to B22EL8 protein.
					LOC_Os05g35340	-1.17722	-2.38694	-1.68261	-2.66224	Similar to DnaJ-like protein.
					LOC_Os05g41520	-0.67384	-1.26021	-1.43019	-1.74393	Hypothetical conserved gene.
					LOC_Os06g45540		-1.64735		-1.16352	Protein of unknown function DUF597 family protein.
					LOC_Os12g08850	-1.22392	-1.36726	-0.780123	-1.16884	Similar to NifS-like protein.
miR166h-5p	-1.19563		1.53587		LOC_Os01g37350	2.88808	2.74944	4.1682	4.17495
					LOC_Os01g70730	1.13587	1.36317			Similar to FLP1.
					LOC_Os10g26940	3.79207	7.98121	4.35056	7.34534	Similar to Polygalacturonase isoenzyme 1 beta subunit precursor.
					LOC_Os11g46870			-1.72139		EGF-type aspartate/asparagine hydroxylation site domain containing protein.
miR166k-5p	-1.52755	-1.18134	1.5638		LOC_Os01g15900	1.32618	1.3692	0.493831	1.08095	cycling DOF factor 2
					LOC_Os01g53779	1.89123	1.17953	1.57194	1.60572	Hypothetical protein.
					LOC_Os02g12350	1.6367	1.78619		0.781271	Class-I type histone deacetylase, Reproductive development, Seed morphology
					LOC_Os05g07080	1.73625	2.123			Similar to H0525E10.2 protein.
					LOC_Os05g15530	1.58588	1.91388			Aminotransferase, class IV family protein.
					LOC_Os08g24260	1.3041		2.26923	1.50582
					LOC_Os02g26720		5.05816	2.83585	3.47593	Similar to Inositol phosphate kinase.
					LOC_Os02g30810		1.48981			Auxin responsive SAUR protein family protein.
					LOC_Os03g42520		1.35218			Conserved hypothetical protein.
					LOC_Os04g15660	0.821512	1.3176			Protein kinase, catalytic domain domain containing protein.
					LOC_Os05g11070		2.38505			Similar to BHLH transcription activator Ivory seed.
					LOC_Os07g08240		5.69552		3.49685	Hypothetical conserved gene.
					LOC_Os08g37210		2.13593			Similar to Latex allergen.
					LOC_Os11g47110		1.63144
					LOC_Os12g10820		2.49953			Conserved hypothetical protein.
					LOC_Os01g06220			-1.70214	-2.44551	Alpha/beta hydrolase fold-3 domain containing protein.
					LOC_Os01g69200	-1.0934	-2.17261	-1.08426	-1.89468	Hypothetical conserved gene.
					LOC_Os02g10990			-1.42827		Similar to (6-4)DNA photolyase.
					LOC_Os06g09270	-2.26032		-4.30138		Glycosyl transferase, family 31 protein.
					LOC_Os06g49840			-1.10498	-1.15815	MADS-box protein SPW1.
					LOC_Os07g03890	-0.909784	-1.19205	-1.21372	-1.51098	Concanavalin A-like lectin protein kinase family protein
					LOC_Os08g05480	-0.531617	-0.885091	-1.52428	-1.82246	Cyclin-like F-box domain containing protein.
					LOC_Os09g34230	-1.97402	-1.51495	-1.07595	-1.28488	Similar to indole-3-acetate beta-glucosyltransferase.
					LOC_Os10g38140	-0.632482	-1.23411	-1.10804	-1.21962	Similar to Glutathione S-transferase GSTU31 (Fragment).
					LOC_Os11g37759			-2.00819		NB-ARC domain containing protein.
miR1859	-1.84981	-1.36436		1.78215	LOC_Os11g25780	2.04683	2.71459	1.32391	2.26134	Octicosapeptide/Phox/Bem1p domain containing protein.
					LOC_Os12g38150	1.50005	2.4636	3.37273	4.27004	Thaumatin, pathogenesis-related family protein.
					LOC_Os12g41250	0.722697	1.32423	0.45269	0.790772	Similar to 3-methylcrotonyl CoA carboxylase biotin-containing subunit
					LOC_Os04g52650		2.02542		1.36939	Similar to H0525G02.13 protein.
					LOC_Os05g36930	0.705909	1.12436		0.888877	Similar to S1 self-incompatibility locus-linked G221 protein (Fragment).
					LOC_Os07g32420	0.665934	1.05695		0.71647	Bromodomain domain containing protein.
					LOC_Os07g36630	-2.24662	-7.5563		-3.44094	Similar to Cellulose synthase (Fragment).
					LOC_Os09g36590		-2.7916	-1.2987	-2.14999
					LOC_Os10g16974	-2.38594	-3.96376	-1.56918	-3.02262	Similar to Flavonoid 3'-monooxygenase
miR1861n	-1.822	-1.62315	1.99447	2.00133	LOC_Os10g39260	2.47355	4.95702	1.81156	3.27328	Peptidase aspartic, catalytic domain containing protein.
					LOC_Os01g12560		1.1089	0.924089	1.48495	Pyruvate/Phosphoenolpyruvate kinase, catalytic core domain containing protein.
					LOC_Os01g70790	0.515045	1.01641	1.27772	1.39108	C2 calcium-dependent membrane targeting domain containing protein.
					LOC_Os02g42430		1.31316			GRAM domain containing protein.
					LOC_Os03g01300		1.26458	-0.477723		Similar to Physical impedance induced protein.
					LOC_Os05g33400	0.598719	1.47764	1.85447	2.23544	Similar to EDGP.
					LOC_Os05g33410		2.27297		2.70916	Peptidase aspartic, catalytic domain containing protein.
					LOC_Os07g22680	3.62562	5.39561			BTB/POZ fold domain containing protein.
					LOC_Os07g45410		1.28477			Armadillo-type fold domain containing protein.
					LOC_Os12g41650	0.896311	1.24489			Similar to Phytochrome-interacting factor 3
					LOC_Os06g03540	-1.09273	-1.50062	-1.1958	-1.76176	Similar to Oligopeptide transporter 9.
					LOC_Os06g06290	-0.96947	-0.461109	-1.04081	-0.391268	Esterase, SGNH hydrolase-type domain containing protein.
					LOC_Os08g07950		-1.18084		-1.1758	TTF-type zinc finger protein with HAT dimerisation domain
					LOC_Os09g25490	-1.4192	-4.079		-1.0913	Similar to Cellulose synthase (Fragment).
miR319a-3p	-2.02155	-1.7147		3.52077	LOC_Os01g52260	1.69978	2.19001	0.897931	1.73077	Similar to satase isoform I.
					LOC_Os02g47660	1.00425	-1.27138	2.888	1.92722	Transcription factor bHLH63
					LOC_Os07g40220	2.74685		6.50635	5.91347	Conserved hypothetical protein.
					LOC_Os10g14180	1.68177	2.70857	1.03456	2.08942	Hypothetical protein.
					LOC_Os03g27120	0.98813	1.14159		1.28898	Peptidase C14, caspase catalytic domain containing protein.
					LOC_Os06g44760		4.14312
					LOC_Os07g38250	0.891651	1.43485			Similar to protein kinase.
					LOC_Os01g02050	-0.680684	-1.09443	-0.710381	-1.12456	Similar to Phosphoenolpyruvate carboxylase
					LOC_Os01g12680		-2.15451		-1.18813	Similar to C4-dicarboxylate transporter/malic acid transport protein.
					LOC_Os03g12730	-1.28015	-3.05352		-1.39385	Similar to LRK1 protein.
					LOC_Os06g05630	-0.260083	-1.0752		-1.01932	Similar to mRNA, clone: RTFL01-05-E01.
					LOC_Os12g01370	-1.84604	-2.36618		-1.25818	Fatty acid desaturase, type 1 domain containing protein.
					LOC_Os12g12470	-1.36352	-4.28164	-0.314472	-2.03781	Allyl alcohol dehydrogenase.
miR319a-3p.2-3p miR319b	-3.2369 -3.1481	-1.9925 -2.0085		1.6854 1.7721	LOC_Os07g48450	1.30216	2.32895		1.62407	Similar to NAC domain transcription factor.
					LOC_Os11g39420	1.50695	2.56836			cysteine-rich RLK (RECEPTOR-like protein kinase) 29
					LOC_Os01g57073	0.592081	1.09572	0.391791	0.913266	Peptidase M16, core domain containing protein.
					LOC_Os08g03240	0.931574	1.42492	0.750742	1.08843	Hypothetical conserved gene.
					LOC_Os10g05069	0.826097	1.04042	0.698817	1.06572	Glycoside hydrolase, family 38 domain containing protein.
					LOC_Os03g21400	-1.50325	-3.89493	-1.13225	-2.09143	Similar to Cytochrome P450 CYP714B3.
					LOC_Os04g44150	-3.91096	-5.69179	-2.72194	-4.99779	2OG-Fe(II) oxygenase domain containing protein.
					LOC_Os07g23540	-1.71087	-2.14066		-2.00436	Nucleic acid-binding, OB-fold domain containing protein.
					LOC_Os07g26440	-1.27671	-2.16581	-0.567428	-1.25158	Conserved hypothetical protein.
miR390-3p	-0.509974	-0.692036	2.43014	1.66954	LOC_Os03g46250			-2.04307		GCN5-related N-acetyltransferase (GNAT) domain domain containing protein.
					LOC_Os06g13330			-1.08293		Conserved hypothetical protein.
					LOC_Os03g18630	-3.12771	-9.11427		-1.81807	Similar to Leucine Rich Repeat family protein, expressed.
					LOC_Os06g23750				-1.31563
miR390-5p			1.78906	1.5973	LOC_Os03g29340	-1.84984	-5.58733	-1.81624	-4.15348
					LOC_Os06g23780			-1.19283	-1.43585
					LOC_Os01g65650	-0.915323	-1.46217	-0.546252	-1.32012	Protein kinase, core domain containing protein.
					LOC_Os02g08530	-1.2937	-3.0142		-1.34096	Similar to Protein kinase-like protein (Fragment).
					LOC_Os04g29960	-1.07342	-1.69986		-1.23865	Serine/threonine protein kinase-related domain containing protein.
					LOC_Os04g30160	-0.447031	-0.757173	-0.52381	-1.08659	Similar to OSIGBa0107E14.7 protein.
					LOC_Os05g02250	-0.849634	-1.47836	-0.717629	-1.39699	Similar to Actin-depolymerizing factor 2 (ADF 2).
					LOC_Os05g25540	-1.42655	-4.70193		-2.02624	Similar to Protein kinase-like protein (Fragment).
					LOC_Os05g38490		-1.95337		-1.02564	Hypothetical conserved gene.
					LOC_Os08g34650		-1.50635		-1.03511	Leucine-rich repeat, N-terminal domain containing protein.
					LOC_Os12g02810	-0.889191	-2.53988	-0.300526	-1.27759	Similar to Serine/threonine-protein kinase NAK.
miR396c-3p	-0.89657	-1.54395	1.9584	0.8869	LOC_Os01g41420	0.531074	1.11328	1.80384	1.97569	Amino acid transporter, transmembrane domain containing protein.
					LOC_Os01g55690	2.53784	4.11137	4.85455		Glutelin subunit mRNA.
					LOC_Os01g72680	1.43414	2.18341	0.811661	1.5392	Hypothetical conserved gene.
					LOC_Os02g09810	2.09172	2.93595	1.22407	1.74066	Similar to Amino acid transporter-like protein.
					LOC_Os02g52830	1.49815	3.42307	0.708347	1.52322	Lipase, class 3 family protein.
					LOC_Os02g54254	0.618789	1.54912		0.545866	Similar to Lysine ketoglutarate reductase/saccharopine dehydrogenase.
					LOC_Os03g30300	1.53289	1.13714	2.24766	1.79755	6-phosphogluconolactonase domain containing protein.
					LOC_Os05g44810	0.759053	1.47622	0.74309	1.41529	Similar to IAA8 (Fragment).
					LOC_Os09g17152	1.23097	2.45394	2.47772	3.33821	Cyclin-like F-box domain containing protein.
					LOC_Os11g03580	0.878389	1.28306			Protein of unknown function DUF309 family protein.
					LOC_Os04g28210			-1.68469	-1.71322	Leucine-rich repeat, typical subtype containing protein.
					LOC_Os09g20880	-1.65128	-3.84376	-1.12616	-2.75268	Similar to Protein kinase family protein.
miR5502	-1.58799			1.07022	LOC_Os03g15960	1.97217	3.00732	0.847112	1.43182	Class I low-molecular-weight heat shock protein 17.9.
					LOC_Os05g29710	1.18268	1.11235			Zinc finger, RING/FYVE/PHD-type domain containing protein.
					LOC_Os01g67090	-1.57963	-2.99517	-0.84418	-2.50215	Similar to SF16 protein.
					LOC_Os02g47130	-2.30481	-5.72699		-2.32692	Conserved hypothetical protein.
					LOC_Os03g13200	-1.47902	-6.23566	1.53496	-2.21542	Similar to Peroxidase (EC 1.11.1.7).
					LOC_Os03g62090	-1.78295	-3.18634		-1.141	Similar to Cellulose synthase-6.
					LOC_Os05g45180	-2.85601	-7.12169	-1.52506	-3.54936	UDP-glucuronosyl/UDP-glucosyltransferase family protein.
					LOC_Os08g43270	-1.97017	-4.76519	-1.21775	-3.0587	Similar to protein binding protein.
miR156b-3p	2.9038			-3.004	LOC_Os11g17970	-2.17017	-4.22904	-0.937504	-2.27023	NRT1/ PTR FAMILY 4.5
miR169i-5p.2	1.3897	1.0292	-0.9670	-1.2217
miR169i-5p.2	1.38967	1.02915	-0.967014	-1.22174	LOC_Os07g31840	-1.05777	-3.2976	1.21269		Receptor-like protein 4.
miR1860-3p			-1.19434	-1.24346
miR1860-3p			-1.19434	-1.24346	LOC_Os03g21850	0.387646	0.9526	1.04948	1.30221	PAP/25A core domain containing protein.
miR2871b			-1.34626	-2.04543
miR1860-3p			-1.19434	-1.24346	ChrUn.fgenesh.gene.85			1.82735
miR2871b			-1.34626	-2.04543
miR1860-3p			-1.19434	-1.24346	LOC_Os05g39850	-2.27271	-5.6905	1.10383	-1.12821	Similar to DNA replication licensing factor MCM3 homolog
miR530-5p	1.21126			-1.84589
miR5493		1.41973		-1.12947	LOC_Os06g48030			2.15373	2.24845	Peroxidase 16
miR5830		2.37224		-1.33727
miR2871b			-1.34626	-2.04543	LOC_Os01g02300	0.615469	1.37093	1.89947	2.0959	Similar to ARK protein (Fragment).
miR821b			-1.9519	-1.42086
miR530-5p	1.21126			-1.84589	LOC_Os08g03180			3.0152	2.62154	Integrase, catalytic core domain containing protein.
miR821b			-1.9519	-1.42086
miR156b-3p	2.90379			-3.00441	LOC_Os09g21120	-1.31207	-1.32053		-1.8584	Similar to ubiquitin-protein ligase.
miR164c	-1.14789		0.947132	1.64654
miR166a-5p	-3.30861	-3.85848	1.44192		LOC_Os12g03640	2.8176	4.11699	2.11751	3.42751	Similar to D-mannose binding lectin family protein, expressed.
miR2871b			-1.34626	-2.04543
miR166k-5p	-1.52755	-1.18134	1.5638		LOC_Os10g14180	1.68177	2.70857	1.03456	2.08942	Hypothetical protein.
miR5162			-1.31205	-1.19093
miR166k-5p	-1.52755	-1.18134	1.5638		LOC_Os10g39260	2.47355	4.95702	1.81156	3.27328	Peptidase aspartic, catalytic domain containing protein.
miR2871b			-1.34626	-2.04543
miR156b-3p	2.90379			-3.00441	LOC_Os03g04770	-1.31206	-1.6383	-0.767577	-1.35886	Similar to Beta-amylase PCT-BMYI
miR1859	-1.84981	-1.36436		1.78215
miR166k-5p	-1.52755	-1.18134	1.5638		LOC_Os10g39300	2.98634	5.59104	1.4427	2.7399	Peptidase aspartic, catalytic domain containing protein.
miR1861n	-1.822	-1.62315	1.99447	2.00133
miR166e-3p			1.40439	1.40423	LOC_Os02g12670	-2.11127	-3.19317	-1.5511	-3.0678	Similar to Protein kinase.
miR1861n	-1.822	-1.62315	1.99447	2.00133
miR319a-3p	-2.02155	-1.7147		3.52077	LOC_Os02g09400	-0.618464	-1.13588	-1.10714	-1.08641	Cytochrome P450 family protein.
miR5493		1.41973		-1.12947
miR164c	-1.14789		0.947132	1.64654	LOC_Os01g01190		-5.59737		-2.5941	Phosphoesterase family protein.
miR319a-3p.2-3p	-3.23687	-1.99249		1.68539
miR319b	-3.14808	-2.00848		1.77215
miR1859	-1.84981	-1.36436		1.78215	LOC_Os08g42600	-1.36673	-2.87663	0.66539	-1.03874	Retinoblastoma-related protein.
miR319a-3p.2-3p	-3.23687	-1.99249		1.68539
miR319b	-3.14808	-2.00848		1.77215
miR169i-5p.2	1.38967	1.02915	-0.967014	-1.22174	LOC_Os03g56270	-0.688418	-2.59974	0.447723	-1.01848	Similar to Receptor-like protein kinase 2.
miR390-5p			1.78906	1.5973
miR2871b			-1.34626	-2.04543	LOC_Os01g07130	2.04654	2.95372	1.99859	2.88943	Conserved hypothetical protein.
miR396c-3p	-0.89657	-1.54395	1.9584	0.8869
miR160a-5p			1.22089	0.486804
miR160b-5p	-0.363845		1.35079	0.542434	LOC_Os01g60830			-2.26765	-1.77373	Conserved hypothetical protein.
miR160c-5p			1.20051	0.424847	LOC_Os07g34020	-0.959334	-2.59349	-1.38349	-2.0687	Conserved hypothetical protein.
miR160d-5p			1.4308	0.620932
miR160e-5p	-0.198221	-0.350515	1.19008
miR160e-5p	-0.198221	-0.350515	1.19008		LOC_Os03g44420	-1.54858	-2.84366	-1.03087	-1.5947	Similar to Plastid division protein ftsZ1 precursor.
miR160f-3p			2.00534		LOC_Os04g10060		1.15742	-1.08008		Syn-pimara-7,15-diene synthase.
					LOC_Os06g13350	-3.85844	-20	-3.22894	-20	SAM dependent carboxyl methyltransferase family protein.
					LOC_Os09g20880	-1.65128	-3.84376	-1.12616	-2.75268	Similar to Protein kinase family protein.
					LOC_Os12g03950	-1.53647	-3.46548	-1.23388	-2.4864	Similar to Carbohydrate transporter/ sugar porter/ transporter.
miR160f-5p			1.68733		LOC_Os06g03540	-1.09273	-1.50062	-1.1958	-1.76176	Similar to Oligopeptide transporter 9.
miR171e-5p			2.04615		LOC_Os06g36650	-2.43841	-6.9677	-2.74109	-3.64903	ABC transporter, transmembrane domain domain containing protein.
miR1870-3p		-0.603427	-1.24503	-0.579381	LOC_Os01g02890	-0.394702	-1.79324	1.12211		Phosphatidyl serine synthase.
miR1871			-1.05372		LOC_Os01g42150			2.42688		Conserved hypothetical protein.
					LOC_Os02g22020	2.11481	2.63738	2.25689	2.73466	Similar to Phosphate starvation response regulator-like protein.
					LOC_Os03g18980	-1.32086	-3.69149	1.27815		Kinesin-like protein KIN-14F
					LOC_Os03g61910	2.38907	2.78642	1.04057	1.95666	Transposable element gene
					LOC_Os04g35430	-1.11717	-4.51616	1.24274		Similar to predicted protein.
					LOC_Os04g55159	-3.10511	-8.02668	2.18165		Proline-rich-like protein.
					LOC_Os05g30940			1.55519	1.53236	Conserved hypothetical protein.
					LOC_Os07g44700		-2.03287	1.12523		Conserved hypothetical protein.
					LOC_Os11g11650			3.09815	3.11348
miR2090			-1.59003		LOC_Os02g41680	0.431448	0.604186	1.21152	1.26095	Similar to Phenylalanine ammonia-lyase (EC 4.3.1.5).
					LOC_Os03g17410		3.11858	7.76906	8.00457	Hypothetical conserved gene.
					LOC_Os03g19020			1.59997	1.0124	Zinc finger, RING/FYVE/PHD-type domain containing protein.
					LOC_Os04g30340	1.18179	1.65476	1.43921	1.62729	Wall-associated kinase 2
					LOC_Os05g17050		1.13489	1.09455	1.06198	Transposable element gene
					LOC_Os05g47790		-1.31499	1.89861	1.06557	Conserved hypothetical protein.
					LOC_Os12g38860		-1.2548	1.01992		Probable serine/threonine-protein kinase
miR2118o			3.57749		LOC_Os03g13860	-1.26288	-1.98125	-1.0747	-1.64868	Ras GTPase family protein.
miR415			2.10399		LOC_Os03g26870	-1.27489	-1.01328	-1.30882	-1.2299	Similar to Salt-responsive WD40 protein 5.
miR5071			3.1991		LOC_Os10g12400		-1.65599	-1.4106	-1.75776	Drug/metabolite transporter domain containing protein.
					LOC_Os11g37759			-2.00819		NB-ARC domain containing protein.
					LOC_Os11g46210		-20	-3.09126	-6.76312	NB-ARC domain containing protein.
miR529a		-0.688435	1.1898		LOC_Os01g49154			-1.58217	-1.8723	Conserved hypothetical protein.
					LOC_Os03g16500	-1.58133	-4.241	-1.79605	-3.57239	Peptidase aspartic, catalytic domain containing protein.
					LOC_Os06g03800	-0.245141	-0.356195	-1.11181	-1.38193	Ankyrin repeat domain containing protein.
					LOC_Os06g22970			-2.52928
					LOC_Os09g28600	-1.32609	-2.60161	-1.31084	-1.94993	Conserved hypothetical protein.
					LOC_Os10g37190	-1.50913	-1.85303	-1.03615	-1.63471	Serine/threonine protein kinase domain containing protein.
					LOC_Os12g32620	-2.52457	-5.81627	-1.13127	-3.38576	Similar to LIM domain protein WLIM-1.
miR5504			2.6753		LOC_Os01g50460	-1.14271	-1.94597	-1.21475	-2.49892	MtN3 and saliva related transmembrane protein family protein.
					LOC_Os02g11770	-2.00279	-4.53493	-2.44604	-3.91061	Conserved hypothetical protein.
					LOC_Os06g49840			-1.10498	-1.15815	MADS-box protein SPW1.
					LOC_Os10g39000	-1.37789	-2.53512	-1.36037	-2.09707	Similar to E4 protein (Fragment).
					LOC_Os11g29790	-1.7038	-2.75095	-1.44157	-1.53592	Protein kinase, catalytic domain domain containing protein.
miR5513			-1.01344	-0.796617	LOC_Os01g46870		-3.41046	4.22999		Similar to Ethylene-responsive transcription factor 5
					LOC_Os04g42860	-1.0897	-3.14067	1.79633		Lipase, GDSL domain containing protein.
					LOC_Os09g37270	-0.417524	-1.36173	1.79233	1.05592	Rop nucleotide exchanger, PRONE domain containing protein.
					LOC_Os03g16070	-0.18927	-1.30151	1.12027	0.268014	Protein of unknown function DUF3527 domain containing protein.
					LOC_Os03g20720	-1.16828	-2.60564	1.61074		Arf GTPase activating protein family protein.
					LOC_Os03g59650	-0.708215	-2.03376	1.24875		BRCT domain containing protein.
					LOC_Os04g22910		-3.35088	2.05987		Conserved hypothetical protein.
					LOC_Os04g31460		-3.66041	1.27023		Conserved hypothetical protein.
					LOC_Os08g39330	-1.04835		1.23696		Hypothetical protein.
					LOC_Os09g25570	-0.797184	-1.69486	1.6181		Aspartyl protease family protein
					LOC_Os11g04409	1.54848	1.34874	1.07449	1.21986	Hypothetical conserved gene.
					LOC_Os12g03640	2.8176	4.11699	2.11751	3.42751	Similar to D-mannose binding lectin family protein, expressed.
miR5809	0.728771	0.631769	1.24682		LOC_Os01g05820		-0.840277	-1.05495	-1.43801	Similar to GGT4 (GAMMA-GLUTAMYL TRANSPEPTIDASE 4)
					LOC_Os01g67430			-2.00534	-2.70322	Phospholipase A1 EG1, chloroplastic/mitochondrial-like
					LOC_Os02g12840	-1.27093	-5.37423	-1.77995	-3.65466	Similar to cDNA clone:001-114-H08, full insert sequence.
					LOC_Os12g40260			-1.10432	-1.39823	WD40 repeat-like domain containing protein.
miR818a miR818b miR818e	-0.7157 -0.6001 -	-0.9040 -0.7481 -0.9617	-1.0855 -1.1284 -1.2987		LOC_Os03g08530		-2.78871	1.25519		Similar to Alanine aminotransferase.
					LOC_Os05g38480	-1.57222	-3.2472	1.22045		Kinesin, motor region domain containing protein.
					LOC_Os05g50260		-4.61514	1.69685		Similar to Polygalacturonase PG2.
					LOC_Os01g64310	0.318849	1.36113	1.00931	2.05952	No apical meristem (NAM) protein domain containing protein.
					LOC_Os01g68470	1.15213	1.99395	2.44597	2.33199	Conserved hypothetical protein.
					LOC_Os03g49260		2.55619	4.56923	5.64014	9-lipoxigenase.
					LOC_Os07g47950			2.43342		Hypothetical conserved gene.
					LOC_Os09g36320	-0.221309		1.06338	1.08051	Similar to Avr9/Cf-9 induced kinase 1.
					LOC_Os12g32610	0.99113	0.778699	2.05849	1.96824	Conserved hypothetical protein.
miR1870-3p		-0.603427	-1.24503	-0.579381	LOC_Os03g06510	-1.32185	-4.00232	1.1005	-0.786926	Similar to Viral A-type inclusion protein repeat containing protein.
miR2090			-1.59003
miR1870-3p		-0.603427	-1.24503	-0.579381	LOC_Os02g50640	-0.622047	-2.9885	1.8198	0.571903	Microtubule-associated protein TORTIFOLIA1.
miR5513			-1.01344	-0.796617
miR2878-3p			-1.6194	-1.0505	LOC_Os07g30690		-2.91111	2.57343		7-deoxyloganetic acid glucosyltransferase
miR818a	-0.715695	-0.904019	-1.08553
miR818b	-0.600093	-0.748114	-1.12841
miR818e		-0.96171	-1.29873
miR1425-3p				-1.35734	LOC_Os03g19070		-0.890654	2.38369	1.74412	Similar to Long cell-linked locus protein.
					LOC_Os03g30300	1.53289	1.13714	2.24766	1.79755	6-phosphogluconolactonase domain containing protein.
					LOC_Os05g37660	-0.793697	-1.52818	1.84604	1.08796	Transferase family protein.
					LOC_Os07g39470	0.237144	0.475415	0.864459	1.00535	Chitin-inducible gibberellin-responsive protein.
					LOC_Os11g15040	2.27019	3.34729	1.58652	2.48973	SAM dependent carboxyl methyltransferase family protein.
miR1426				1.13007	LOC_Os01g67220	-1.40229	-2.17663	-1.20086	-1.49269	Glycoside hydrolase, family 1 protein.
					LOC_Os02g30800	-1.73647	-3.5046		-1.29731	Similar to DNA polymerase.
					LOC_Os02g35180	-0.821401	-2.52533	-1.0598	-1.7948	A-type response regulator, Cytokinin signaling
					LOC_Os03g05270		-1.91559		-1.38696	Similar to CHY zinc finger family protein, expressed.
					LOC_Os03g63060	-0.758897	-2.38499	-0.995523	-1.79627	PAK-box/P21-Rho-binding domain containing protein.
					LOC_Os04g29960	-1.07342	-1.69986		-1.23865	Serine/threonine protein kinase-related domain containing protein.
					LOC_Os06g05630	-0.260083	-1.0752		-1.01932	Similar to mRNA, clone: RTFL01-05-E01.
					LOC_Os06g46799	-1.85325	-3.3589	-2.06827	-2.96434	Haem peroxidase family protein.
					LOC_Os07g18874	-1.88386	-2.49016	-1.48856	-2.12574	Similar to white-brown-complex ABC transporter family.
					LOC_Os08g01510	-0.296462	-1.23487	-0.890053	-1.47595	Similar to Bx2-like protein.
					LOC_Os09g21430		-4.54498		-2.9608	Zinc finger, BED-type predicted domain containing protein.
					LOC_Os09g32540	-1.57917	-3.5978		-1.43957	Conserved hypothetical protein.
miR1428e-3p	-0.910236			1.279	LOC_Os02g13660	-1.57917	-3.5978		-2.17006	Conserved hypothetical protein.
					LOC_Os04g27790	-3.69455	-4.77053	-2.13152	-3.72874	Similar to OSIGBa0106G08.7 protein.
					LOC_Os05g02310	-1.97343	-3.17056	-0.391989	-1.59999	Similar to PRLI-interacting factor F (Fragment).
					LOC_Os05g32710	-1.39761	-2.03046	-0.513839	-1.07786	Similar to Isoamylase-type starch debranching enzyme ISO2.
					LOC_Os07g11630		-2.01104	-1.76699	-1.86009	Bifunctional trypsin/alpha-amylase inhibitor domain containing protein.
					LOC_Os09g19510	-3.69224	-3.52276	-4.87255	-4.60644	Similar to OsD305.
					LOC_Os09g32470	-1.48961	-2.06321	-0.875976	-1.4714	Protein of unknown function DUF568 domain containing protein.
miR169i-3p	0.889858	0.678401	-0.829953	-2.18761	LOC_Os02g37254		0.632061	2.65255	2.19747	Non-protein coding transcript.
miR169o				-1.37695	LOC_Os03g56660	0.273282	0.625823	0.924898	1.0012	Calmodulin binding protein-like family protein.
					LOC_Os10g07210	-0.482006	-1.71063	2.94295	1.8348	Heat shock protein Hsp20 domain containing protein.
					LOC_Os11g03820	2.82413	4.2246	0.963163	2.1856	Similar to Ser/Thr protein kinase (Fragment).
miR169q				-1.51164	LOC_Os10g10130	1.76498	2.56222	0.946374	2.05594	Serine/threonine protein kinase-related domain containing protein.
miR1846b-3p				2.50577	LOC_Os06g09230	-1.00575	-1.18008	-0.901087	-1.56126	Similar to Serine threonine kinase.
					LOC_Os07g39920	-1.13639	-1.54907	-0.948053	-1.3704	Actin-binding FH2 domain containing protein.
					LOC_Os08g05480	-0.531617	-0.885091	-1.52428	-1.82246	Cyclin-like F-box domain containing protein.
					LOC_Os08g39760		-2.35267		-2.1968	Transposable element gene
					LOC_Os09g36350	-1.60113	-3.26436	-0.267113	-1.56426	Similar to CEL5
					LOC_Os10g16974	-2.38594	-3.96376	-1.56918	-3.02262	Similar to Flavonoid 3'-monooxygenase
					LOC_Os11g12810	-0.558255	-1.08891		-1.08966	Similar to Sucrose-phosphate synthase.
					LOC_Os11g39290				-1.15641	Similar to Leucine Rich Repeat family protein, expressed.
					LOC_Os11g42490			-1.52624	-1.53938	Conserved hypothetical protein.
					LOC_Os12g22284	-0.404445	-0.671856	-0.605728	-1.09985	ABC transporter-like domain containing protein.
miR1849				-1.50448	LOC_Os03g59770	1.6981	2.70958	1.02409	1.92781	EF-Hand type domain containing protein.
					LOC_Os04g03920		0.746015	0.948749	1.15687	Thioredoxin-like fold domain containing protein.
					LOC_Os06g06900			1.23056	1.1032	Similar to predicted protein.
					LOC_Os06g10170		-1.73482	2.1211	1.49386	Flavin-containing monooxygenase FMO family protein.
					LOC_Os07g05850				1.57287	Transposable element gene
miR1857-3p		0.46033		-1.01237	LOC_Os01g27580			1.41652	2.01349
					LOC_Os01g72680	1.43414	2.18341	0.811661	1.5392	Hypothetical conserved gene.
					LOC_Os03g29250		2.74475		1.40999	Similar to ids4-like protein.
					LOC_Os06g03520	1.00688	2.38268		1.21139	Protein of unknown function DUF581 family protein.
					LOC_Os08g29660	0.66385	0.974554	1.08527	1.16149	WRKY transcription factor 69.
					LOC_Os10g37760	0.395485		1.76299	1.49872	Similar to Membrane protein.
					LOC_Os12g03860	2.0216	3.18433	1.00898	1.69278	Major facilitator superfamily antiporter.
miR1860-5p			-0.695157	-1.095	LOC_Os01g52250	0.478551	0.688744	0.930133	1.00308	Similar to Starch synthase IV.
					LOC_Os02g13370	2.6906	3.56129	1.27208	2.17317	Conserved hypothetical protein.
					LOC_Os07g48510	1.38125	1.95613	0.654494	1.05597	Similar to Thioredoxin-like 1.
					LOC_Os11g47630	2.07289	3.4256	0.863426	2.0212	Zinc finger, C2H2-type domain containing protein.
miR2098-5p				1.75892	LOC_Os07g46820		-2.72326		-1.2266	Similar to RNA-binding protein BRUNOL5 (Fragment).
					LOC_Os09g36880	-0.872031	-3.47202		-1.8645	Similar to Anther-specific proline-rich protein APG.
miR2098-5p miR2100-5p				1.7589 1.3214	LOC_Os03g43684	-1.49056	-2.81958	-0.825032	-1.5711	Similar to Centromere protein-like protein (Fragment).
					LOC_Os07g46470				-1.17293	Hypothetical conserved gene.
miR2121b	-0.337259			1.0002	LOC_Os01g69200	-1.0934	-2.17261	-1.08426	-1.89468	Hypothetical conserved gene.
					LOC_Os08g02300	-0.828621	-2.41924	-0.690823	-1.3799	No apical meristem (NAM) protein domain containing protein.
					LOC_Os12g01370	-1.84604	-2.36618		-1.25818	Fatty acid desaturase, type 1 domain containing protein.
miR2871a-3p				-1.59596	LOC_Os01g02300	0.615469	1.37093	1.89947	2.0959	Similar to ARK protein (Fragment).
					LOC_Os02g31890			3.53218	3.64708	indeterminate(ID)-domain 4
					LOC_Os03g06390	0.913004	0.875989	1.09603	1.4548	Hypothetical conserved gene.
					LOC_Os03g21850	0.387646	0.9526	1.04948	1.30221	PAP/25A core domain containing protein.
					LOC_Os07g33450			4.77511	4.18909	Transposable element gene
					LOC_Os07g46280	0.476505	1.19195	0.826601	1.51755	Similar to Beta-glucosidase 26.
					LOC_Os08g28170		-0.879909	1.77357	1.1733	Similar to Permease 1.
					LOC_Os08g34310			3.14505	2.4719	Hypothetical conserved gene.
					LOC_Os08g39570	-0.960639	-2.29253	2.8478	1.69777	Conserved hypothetical protein.
					LOC_Os09g25200		1.92331		1.64224	Zinc finger, RING-type domain containing protein.
					LOC_Os09g30454	0.941162	1.91322	0.595375	1.22214	Serine/threonine protein kinase-related domain containing protein.
					LOC_Os10g39260	2.47355	4.95702	1.81156	3.27328	Peptidase aspartic, catalytic domain containing protein.
					LOC_Os10g41390		0.714475	1.18896	1.40682	Protein kinase, core domain containing protein.
					LOC_Os12g03640	2.8176	4.11699	2.11751	3.42751	Similar to D-mannose binding lectin family protein, expressed.
					LOC_Os12g24110				4.44648	Retrotransposon protein, putative, Ty3-gypsy subclass, expressed
					LOC_Os12g44220	0.762854	0.636212		1.50357	ATPase, AAA-type, core domain containing protein.
miR393a miR393b-5p	-0.9389 -0.8946			-1.5243 -1.2584	LOC_Os04g51050	0.59397	0.943834	0.545232	1.04684	Similar to WAK53a - OsWAK receptor-like protein kinase.
					LOC_Os01g33869	2.49363	3.4521	1.3509	2.36968	Conserved hypothetical protein.
					LOC_Os08g08580		1.54505		1.26912
					LOC_Os08g33190		1.29543		1.07455	Similar to High mobility group I/Y-2.
miR393b-3p				-1.02008	LOC_Os08g35760	-2.98502	-6.87392	5.03423	4.18429	Germin-like protein 8-14.
					LOC_Os01g15900	1.32618	1.3692	0.493831	1.08095	Cycling DOF factor 2
					LOC_Os01g57946				1.23281
					LOC_Os01g62980	1.80184	1.34288	2.20531	2.39877	Hypothetical protein.
					LOC_Os03g02550	1.71105	2.67964	0.656926	1.58306	Cyclin-like F-box domain containing protein.
					LOC_Os03g04020	1.97362	2.45165	1.09193	1.60498	Expansin-like protein A.
					LOC_Os03g09070	0.769706	1.34601	1.83889	2.36466	Similar to protein binding protein.
					LOC_Os03g63330	0.531908	0.351021	2.1959	1.79015	Aspartokinase 1, chloroplastic
					LOC_Os05g18730				1.0204	Generative cell specific-1, HAP2-GCS1 domain containing protein.
					LOC_Os07g08000			1.96214	1.51256	Serine/threonine-protein kinase Nek3-like
					LOC_Os11g16924		3.82835		3.29232	Hypothetical protein.
miR393b-5p	-0.894644			-1.2584	LOC_Os03g52320		-3.73301	2.53072	1.29864	GRF1-interacting factor 1
					LOC_Os08g13270	1.03794	1.41063	1.78923	1.88699	Hypothetical conserved gene.
miR395h miR395p miR395q				-2.3622 -1.4083 -1.9536	LOC_Os05g07060		-2.07273	3.06197	1.42354	Fasciclin-like arabinogalactan protein 11
					LOC_Os05g37970	0.908844	0.757698	1.9234	1.59636	USP family protein.
					LOC_Os07g48280	0.627135	0.965668	1.78048	1.89015	ENHANCED DISEASE RESISTANCE 4
					LOC_Os11g02100	1.20423	2.85233	0.993223	2.13896	Similar to Cationic peroxidase 1 precursor.
					LOC_Os12g02060	1.56416	3.9799		1.9021	Similar to Class III peroxidase 136.
miR396c-5p				-1.06085	LOC_Os02g47470			1.83351	2.2926	Abscisic acid 8'-hydroxylase 1.
					LOC_Os03g21800			1.88984	1.48585	bZIP DNA-binding protein, Disease resistance
					ChrSy.fgenesh.gene.21		-1.55834		2.20619
					LOC_Os01g50100	0.39171	0.559396	0.709781	1.00223	Similar to MDR-like ABC transporter.
					LOC_Os02g15160	1.15689	1.48703	1.58158	2.07779	Cyclin-like F-box domain containing protein.
					LOC_Os03g47140		-1.25844	2.61866	1.73135	Growth-regulating factor 9.
					LOC_Os04g42430	0.727561	0.882287	0.965032	1.07952	EF-Hand type domain containing protein.
					LOC_Os06g28000	-2.23805	-3.83606	2.63888	1.39788	Protein of unknown function DUF239, plant domain containing protein.
					LOC_Os10g32680	1.21139	2.10306	0.337389	1.01889	Similar to mRNA, clone: RTFL01-15-D07.
miR397a				-1.13632	LOC_Os01g63190	2.49613	2.91325	1.01561	1.48422	Similar to Laccase-7.
					LOC_Os02g01800		1.50769		1.5889	Leucine-rich repeat protein kinase family protein
					LOC_Os03g39350	1.60135		2.11407	1.38236	Retrotransposon protein, putative, unclassified
					LOC_Os07g35480	0.41913		1.27437	1.31604	Glucan endo-1,3-beta-glucosidase 3
					LOC_Os07g46060	1.67455	2.58244	0.981964	1.47661	Hypothetical conserved gene.
					LOC_Os09g27950	0.241346	0.398213	1.02136	1.04535	Beta-1,3-galactosyltransferase 7
					LOC_Os10g28240		0.393995	1.77702	1.27295	Calcium-transporting ATPase 8, plasma membrane-type.
					LOC_Os11g35050		-1.20063	1.75751	1.05764	Protein of unknown function DUF724 family protein.
					LOC_Os12g15680	2.08728	2.98581	0.91478	1.23703	Cupredoxin domain containing protein.
miR399j				-1.2101	LOC_Os04g16782				1.26813	ribosomal protein L23
					LOC_Os05g30970			1.48569	1.04958	Similar to predicted protein.
					LOC_Os09g31200	0.695314	0.979343	1.26256	1.2492	Multiple stress-responsive zinc-finger protein ISAP1.
					LOC_Os11g08100	0.987022	1.55338	1.35603	1.93807	Similar to Aspartic proteinase Asp1 precursor .
miR444d.3		0.425192		-1.06194	LOC_Os02g50805				5.14017	Transposable element gene
					LOC_Os03g22620	2.34764	2.74155	1.52951	2.22802	Terpenoid synthase domain containing protein.
					LOC_Os05g18780				2.59162	Similar to predicted protein.
					LOC_Os07g35810	0.875742	1.47233	0.958249	1.34499	Similar to receptor-like protein kinase RK20-1.
					LOC_Os09g04339	3.4619	5.06665		3.07069	Conserved hypothetical protein.
					LOC_Os09g39770		1.16224	0.859239	1.55517	C2 domain containing protein.
					LOC_Os10g35110	1.89455	4.36404	2.03514	4.14487	Alpha-D- galactoside galactohydrolase.
					LOC_Os11g36400	0.771148	1.35881	1.04093	1.31604	Exo70 exocyst complex subunit family protein.
					LOC_Os11g36860				20	Retrotransposon protein, putative, unclassified
miR5077	-0.917795			-2.00532	LOC_Os01g25960			3.96059	4.17062
					LOC_Os01g45290				2.45186	Similar to Carbonic anhydrase.
					LOC_Os02g38040		3.40224		1.86388	Leucine-rich repeat, typical subtype containing protein.
					LOC_Os07g31070	1.16413	2.23398	0.967818	2.21275	Ankyrin repeat domain containing protein.
					LOC_Os09g16510	0.603785	0.988639	0.785468	1.07781	WRKY transcription factor 74.
miR5149				1.09131	LOC_Os01g43590	-1.06971	-1.58423	-1.65736	-2.22553	Similar to Heat shock transcription factor 31.
					LOC_Os04g49500	-0.82899	-1.69944	-0.902212	-1.02275	U box domain domain containing protein.
					LOC_Os05g11990	-1.67568	-4.67489		-1.31042	Molecular chaperone, heat shock protein, Hsp40.
					LOC_Os06g45480	-0.18955	-0.563007	-0.81334	-1.04578	Peptidase M20 domain containing protein.
					LOC_Os09g25810	-1.93475	-4.44963		-1.63113	Similar to Integral membrane protein DUF6 containing protein.
					LOC_Os12g12470	-1.36352	-4.28164		-2.03781	Allyl alcohol dehydrogenase.
					LOC_Os12g39980	-2.24885	-5.43441	0.832769	-1.48392	Similar to Kinesin motor domain containing protein, expressed.
miR5154	-0.484242			1.12733	LOC_Os02g52840			-1.00239	-1.06079	Similar to Flavonol synthase/flavanone 3-hydroxylase.
					LOC_Os04g39840	-0.939686	-2.34072	-1.11744	-2.01484	Similar to Cyanogenic beta-glucosidase precursor.
miR529b	0.712329	-0.850025		-1.62605	LOC_Os01g02290	0.694324	2.02859	1.85594	2.48143	Similar to Receptor serine/threonine kinase.
					LOC_Os02g35490	0.908525	1.58509	1.03895	1.40825	Similar to Seven trans-membrane protein.
					LOC_Os03g41350	1.07457	1.50534	0.454385	1.02385	BTB domain containing protein.
					LOC_Os03g43750	2.42026	4.10083	1.69385	1.78826	Similar to OSIGBa0153E02-OSIGBa0093I20.19 protein.
					LOC_Os05g48200	1.31328	0.945733	0.758383	1.11959	Similar to Glutamate synthase [NADH], amyloplastic.
					LOC_Os06g37560	-0.459814	1.68104	1.7812	2.43607	Similar to Beta-galactosidase precursor.
					LOC_Os08g40690	3.38856	4.35936		3.17761	Chitinase.
					LOC_Os09g31438			2.19774	1.95889	Squamosa promoter-binding-like protein 17
					LOC_Os12g11680		0.476914		1.15767	Hypothetical conserved gene.
					LOC_Os12g18530		1.96726		1.03939	Nucleotidyltransferase domain containing protein.
					LOC_Os12g41910	-0.616158	-3.27368	2.778	1.24506	BTB/POZ domain-containing protein
miR530-3p			-0.963031	-2.4135	LOC_Os02g03280	0.836712	0.857296	1.5406	1.4134	Bax inhibitor-1 (BI-1) (OsBI-1).
					LOC_Os03g61490	0.767909	1.49754	0.656769	1.1226	PGPS/D12.
					LOC_Os04g49900			0.94394	1.08116	ABC transporter-like domain containing protein.
					LOC_Os04g53930	1.26923	2.07635		1.03323	Similar to H0105C05.5 protein.
					LOC_Os08g24220			2.03181	1.05635	Transposable element gene
					LOC_Os08g44360	1.09798	0.46607	3.21465	2.1188	Similar to Fatty acyl coA reductase.
					LOC_Os11g09110	1.98979	3.61828		1.61424	leucine-rich repeat transmembrane protein kinase family protein
miR5489				-3.64136	LOC_Os02g32860			1.19263	1.70808	Poly(ADP-ribose) polymerase, regulatory region domain containing protein.
					LOC_Os03g09970				1.76028	Similar to Sulfate transporter (Fragment).
					LOC_Os04g04190		0.622832	0.902427	1.21541	Transposable element gene
					LOC_Os05g27090				1.79225	Helix-loop-helix DNA-binding domain containing protein.
					LOC_Os06g14490			1.4742	1.38015	Similar to Calmodulin-binding heat-shock protein.
					LOC_Os06g51050	1.84507	3.75534		1.63487	Similar to Seed chitinase-c.
					LOC_Os07g15350				1.02757	Transposable element gene
					LOC_Os07g37920		2.60664		3.84833	Similar to NAC domain protein.
					LOC_Os08g36080				4.12501	Transposable element gene
					LOC_Os09g31478	1.19541	2.16014		1.01764	Auxin efflux carrier domain containing protein.
					LOC_Os10g02070	2.0879	3.34897	1.30062	2.43332	Peroxidase (EC 1.11.1.7).
					LOC_Os10g20794		1.87513		2.59371	Transposable element gene
					LOC_Os12g25200	2.5252	4.18775	2.85901	4.64938	Similar to chloride channel protein.
miR5490				1.23924	LOC_Os01g12650	-1.80564	-3.31193		-1.12152	Reticulon family protein.
					LOC_Os01g54620	-1.72043	-4.62099		-1.65093	Similar to Cellulose synthase (Fragment).
					LOC_Os02g54280	-2.19746	-4.84358		-1.16914	Hypothetical conserved gene.
					LOC_Os03g20500		-1.96966		-1.42844	Cyclin-like F-box domain containing protein.
					LOC_Os03g24960			-1.46282	-3.78264	Ulp1 protease family, C-terminal catalytic domain containing protein
					LOC_Os03g26870	-1.27489	-1.01328	-1.30882	-1.2299	Similar to Salt-responsive WD40 protein 5.
					LOC_Os03g52630	-1.563	-3.07782	-0.750568	-1.65942	Similar to CEL6
					LOC_Os04g15800	-2.55429	-5.57191	0.91977	-1.256	Similar to H0209A05.2 protein.
					LOC_Os04g43300	-2.23402	-3.33422		-1.06717	Similar to Midline 1 protein (Tripartite motif protein 18).
					LOC_Os04g44530	-0.50933	-0.580415	-0.803076	-1.1402	BRO1 domain containing protein.
					LOC_Os04g44850	-1.84143	-3.3047		-1.57673	Glycosyl transferase, family 8 protein.
					LOC_Os06g38970	-1.25559	-1.23384	-0.710453	-1.20471	Protein kinase, core domain containing protein.
					LOC_Os08g34640	-0.990265	-1.97842		-1.00426	Similar to Receptor-like protein kinase precursor. Splice isoform INRPK1a.
					LOC_Os10g26280	-1.95024	-5.96349		-2.22162	Origin recognition complex subunit 3, N-terminal domain containing protein.
					LOC_Os10g41490	-0.338184	-0.953485	-0.683375	-1.09461	Serine/threonine-protein kinase SAPK3.
					LOC_Os11g29790	-1.7038	-2.75095	-1.44157	-1.53592	Protein kinase, catalytic domain domain containing protein.
					LOC_Os12g36100	-1.33938	-4.31662	0.762785	-1.38957	Kinesin, motor region domain containing protein.
miR5532				-2.08526	LOC_Os01g38980	0.810731	1.13105	1.68978	1.83993	IQ calmodulin-binding region domain containing protein.
					LOC_Os01g58194	0.684978	1.69916		1.47757	Thioredoxin domain 2 containing protein.
					LOC_Os05g41550			1.01552	1.03473	Conserved hypothetical protein.
					LOC_Os06g04990	2.02436	0.61122	3.89205	3.19663	Early nodulin.
					LOC_Os09g36680	1.34004	1.57691	-0.45411	1.22782	Ribonuclease T2 family protein.
miR5790				1.10268	LOC_Os01g42520	-2.27477	-5.39838	0.868657	-1.67722	Protein of unknown function DUF642 domain containing protein.
miR5801	0.748437			-1.08271	LOC_Os04g13210	1.787	1.85777	1.06251	1.23109	Similar to MRP-like ABC transporter.
					LOC_Os04g45270	0.696732	-0.953054	1.52203	1.33017	Peptidase A1 domain containing protein.
					LOC_Os05g17050		1.13489	1.09455	1.06198	Transposable element gene
miR5816	-0.535787	-0.57092		1.36795	LOC_Os01g19220	-2.69654	-7.23035	0.806979	-2.6505	Glycoside hydrolase, family 3, N-terminal domain containing protein.
					LOC_Os03g14030	-1.82825	-3.48732	-1.82426	-3.39014	Similar to Thaumatin-like protein.
					LOC_Os07g08150	-2.15064	-1.82969	-2.71821	-4.6916	Similar to Low molecular mass early light-inducible protein HV90.
					LOC_Os09g14870			-1.16357	-2.02868	Ankyrin repeat family protein
					LOC_Os10g33370	-1.26044	-3.93722		-1.4469	Thiolase-like, subgroup domain containing protein.
miR810b.1		-0.688307		-1.15226	LOC_Os01g70790	0.515045	1.01641	1.27772	1.39108	C2 calcium-dependent membrane targeting domain containing protein.
					LOC_Os02g36619	1.57652	3.02685	1.17097	2.15001	Exo70 exocyst complex subunit family protein.
					LOC_Os06g23684		0.780496	0.577329	1.26567	Similar to Nicotianamine aminotransferase.
					LOC_Os06g38950	0.989073	1.61019	0.636777	1.00398
miR810b.2	-0.574862	-0.587842	-0.863014	-1.11617	LOC_Os03g16910	0.881683	1.01882	0.695388	1.10212
					LOC_Os04g03180	2.41848	4.39892		1.17921	Leucine-rich repeat, N-terminal domain containing protein.
					LOC_Os04g48290		0.420066	1.72796	1.62554	Multi antimicrobial extrusion protein MatE family protein.
					LOC_Os05g50190	0.975728	1.21818	0.630877	1.09028	Similar to ATP binding protein.
					LOC_Os06g37550		20		20	Hypothetical conserved gene.
miR812d			0.424822	1.056	LOC_Os04g08828	0.346678	-0.584165	-0.984352	-2.14274	Similar to Cytochrome P450 79A1(Tyrosine N-monooxygenase).
					LOC_Os04g52100	-0.730196	-1.24985	-0.685915	-1.0029	Peptidase M24A, methionine aminopeptidase, subfamily 1 protein.
					LOC_Os06g37300			-0.912679	-1.25004	Similar to Ent-kaurene oxidase 1 (Fragment).
					LOC_Os08g09790				-1.70263	Conserved hypothetical protein.
miR815a miR815c			0.9439 0.8424	1.6489 1.6254	LOC_Os02g09930	-1.55925	-5.23528		-1.84039	Similar to Cellulose synthase-like protein (Fragment).
					LOC_Os03g02190	-2.87256	-4.07094	-3.31232	-4.54157	Serine/threonine protein kinase domain containing protein.
					LOC_Os03g03680				-1.82785	Similar to Major facilitator superfamily protein, expressed.
					LOC_Os03g14030	-1.82825	-3.48732	-1.82426	-3.39014	Similar to Thaumatin-like protein.
					LOC_Os03g57240	-0.450449	-1.5328	-0.699402	-1.45676	Similar to Drought and salt tolerance protein.
					LOC_Os03g62090	-1.78295	-3.18634		-1.141	Similar to Cellulose synthase-6.
					LOC_Os04g03980	-1.52326	-1.57467	-0.960576	-1.10145	Flavin monooxygenase-like enzyme, Auxin biosynthesis
					LOC_Os04g30720	-1.70093	-4.74707	0.691436	-1.35803	Kinesin, motor region domain containing protein.
					LOC_Os04g44640	-2.871	-5.46268		-1.94691	Similar to OSIGBa0115K01-H0319F09.22 protein.
					LOC_Os04g48210				-1.51524	Cytochrome P450 family protein.
					LOC_Os05g03190	-1.37626	-2.02259	-0.529657	-1.2353	Similar to IQD1.
					LOC_Os05g24140	-1.25658	-2.59291	-0.901732	-1.85513	Similar to tetracycline transporter protein.
					LOC_Os06g33720	-1.71419	-2.63213	-1.91225	-2.49809	Flavin-containing monooxygenase FMO family protein.
					LOC_Os07g03900			-1.51613	-1.64989	receptor lectin kinase
					LOC_Os07g24190	-1.88516	-3.29812	-1.41537	-2.22472	Similar to Cellulose synthase-7.
					LOC_Os10g35580	-3.02778	-7.26231		-2.19577	Similar to Microtubule-associated protein EB1-like protein.
					LOC_Os11g07890	-1.2386	-2.306	-0.487473	-1.15647	Myb transcription factor domain containing protein.
					LOC_Os11g48000	-0.451341	-0.727136	-0.901961	-1.14567	Similar to Transcriptional regulator SUPERMAN.
					LOC_Os12g08850	-1.22392	-1.36726	-0.780123	-1.16884	Similar to NifS-like protein.
					LOC_Os12g10320		-0.814243	-0.770661	-1.17619	Protein of unknown function DUF579, plant family protein.
					LOC_Os12g41040		-1.78565	-2.51311	-2.32242	Transposon protein, putative, CACTA, En/Spm sub-class
miR1425-3p				-1.35734	LOC_Os09g17360	2.28568	2.45167		1.58421	Non-protein coding transcript.
miR5532				-2.08526
miR1426				1.13007	LOC_Os11g11490	-0.545582			-1.43884	Regulator of chromosome condensation/beta-lactamase-inhibitor protein II.
miR815a			0.943928	1.64887
miR815c			0.842401	1.62536
miR1428e-3p	-0.910236			1.279	LOC_Os04g46780	-0.886612	-3.03308	-0.978036	-2.29746	Similar to OSIGBa0143N19.13 protein.
miR2098-5p				1.75892
miR2100-5p				1.32139
miR169g				-1.2426	LOC_Os11g10770 LOC_Os12g07210	0.3442 1.1426	- 0.9452	1.1902 0.7490	1.0504 1.3876	Leucine-rich repeat, typical subtype containing protein. Similar to Fructose-bisphosphate aldolase.
miR169o				-1.37695
miR2871a-3p				-1.59596
miR169q				-1.51164	LOC_Os07g25900		3.2095		3.44376	Conserved hypothetical protein.
miR1857-3p		0.46033		-1.01237
miR1846b-3p				2.50577	LOC_Os01g39890		-0.293667	-0.75129	-1.1011	Similar to submergence induced protein SI397.
miR2100-5p				1.32139
miR1857-3p		0.46033		-1.01237	LOC_Os01g37350	2.88808	2.74944	4.1682	4.17495
miR397a				-1.13632
miR2098-5p				1.75892	LOC_Os03g03470	-0.537412	-0.952216	-0.623954	-1.07457	Similar to cDNA clone:001-042-G03, full insert sequence.
miR2100-5p				1.32139
miR5490				1.23924
miR2098-5p				1.75892	LOC_Os01g19210 LOC_Os10g07010	- 0.8185	-1.5043 -	- -0.6447	-1.3470 -1.6533	- 3-ketoacyl-CoA synthase 1
miR2100-5p				1.32139
miR5816	-0.535787	-0.57092		1.36795
miR2871a-3p				-1.59596	LOC_Os03g06400	1.38338	1.7402	0.884359	1.70885	Conserved hypothetical protein.
miR529b	0.712329	-0.850025		-1.62605
miR2871a-3p				-1.59596	LOC_Os04g08450		-1.75672	2.41114	1.6823	Similar to OSIGBa0136O08-OSIGBa0153H12.4 protein.
miR529b	0.712329	-0.850025		-1.62605
miR2871a-3p				-1.59596	LOC_Os01g07130	2.04654	2.95372	1.99859	2.88943	Conserved hypothetical protein.
miR5532				-2.08526
miR393b-5p	-0.894644			-1.2584	LOC_Os08g19540	1.6402	1.66377	1.28213	1.81401	Transposable element gene
miR396c-5p				-1.06085
miR395h				-2.36219	LOC_Os01g06640	1.34878	1.80989	0.473328	1.17809	Similar to DNA binding protein.
miR395p				-1.40831
miR395q				-1.95361
miR444d.3		0.425192		-1.06194
miR395h				-2.36219	LOC_Os10g14180	1.68177	2.70857	1.03456	2.08942	Hypothetical protein.
miR395p				-1.40831
miR395q				-1.95361
miR5077	-0.917795			-2.00532
miR395h				-2.36219	LOC_Os02g15870	0.971813	1.79275	0.621097	1.07552	Similar to Molybdopterin biosynthesis CNX2 protein.
miR395p				-1.40831
miR395q				-1.95361
miR5489				-3.64136
miR396c-5p				-1.06085	LOC_Os04g05650	1.39373	2.09521	1.32896	2.11492	Conserved hypothetical protein.
miR810b.2	-0.574862	-0.587842	-0.863014	-1.11617
miR397a				-1.13632	LOC_Os04g27094		1.2034	1.61112	1.77973
miR444d.3		0.425192		-1.06194
miR397a				-1.13632	LOC_Os03g03510	0.731892	0.596915	1.82859	1.74728	Similar to CBL-interacting protein kinase 9.
miR529b	0.712329	-0.850025		-1.62605
miR397a				-1.13632	LOC_Os02g25280		1.17282		1.14048	Transposable element gene
miR530-3p			-0.963031	-2.4135	LOC_Os12g34770				1.16137	Retrotransposon protein, putative, Ty1-copia subclass
miR397a				-1.13632	LOC_Os06g24070	1.86707	2.19922	1.7452	2.22453	Transfactor-like protein.
miR5489				-3.64136
miR5532				-2.08526	LOC_Os11g45710	1.23728	0.772005	1.09725	1.06603	Hypothetical conserved gene.
miR810b.2	-0.574862	-0.587842	-0.863014	-1.11617
miR444d.3		0.425192		-1.06194	LOC_Os11g14460				2.66966	Retrotransposon protein, putative, Ty3-gypsy subclass, expressed
miR5077	-0.917795			-2.00532
miR5149				1.09131	LOC_Os09g37710	-0.717666	-1.45055	-0.802784	-1.24652	Similar to NIN-like protein 1.
miR815a			0.943928	1.64887
miR815c			0.842401	1.62536
miR5489				-3.64136	LOC_Os11g06570	0.738512	0.905439	1.11202	1.40853	Mannose-binding lectin domain containing protein.
miR5801	0.748437			-1.08271
miR5490				1.23924	LOC_Os03g29340 LOC_Os04g32800	-1.8498 -1.1158	-5.5873 -2.3868	-1.8162 -1.6240	-4.1535 -2.0451	Similar to predicted protein. Similar to OSIGBa0113L04.2 protein.
miR815a			0.943928	1.64887
miR815c			0.842401	1.62536
