# Supplementary material for: A combined microRNA and transcriptome analyses illuminates the resistance response of rice against brown planthopper
Source: BMC Genomics. 2020 Feb 10;21:144. doi: 10.1186/s12864-020-6556-6 (PMC7011362; doi:10.1186/s12864-020-6556-6)
Supplement: Supplementary file 11 — Additional file 11: Table S7. Primer sequences for qRT-PCR and the transformation of rice protoplasts. [file 12864_2020_6556_MOESM11_ESM.xlsx]

## Sheet: sheet
The primers for qRT-PCR
Primer ID	Forward primer(5'- 3')	Reverse primer(5'- 3')	Amplification efficiency
LOC_Os01g21034	GGCTACCAGGACACCCTCTA	AGGTTGCAGCTCTGGAAGAC	0.92
LOC_Os01g47780	TCCATGGACTCCTTCCAGAC	GACGTTGACGTTGTTGTTGG	0.9
LOC_Os02g40440	AGTACCAGCGCAAGCTAAGG	GTTGTTCACGAAGTCGTTGC	0.97
LOC_Os02g45420	CAGCAGCAGCAGCAACAGTA	CTTCGTCCATGAAATCGTCA	0.94
LOC_Os02g47470	CAGTTCGTCAACACCTTCCA	TGCTTCAGCTCCTCGATGTA	0.96
LOC_Os02g52000	TCTTCGACTTCCTCCTGTCG	GCACCGCCTTGGATAAGTAG	0.98
LOC_Os03g06940	AGCATTGGACGGTACTGGAC	GCTGTGTAGGCTGACCACAA	0.9
LOC_Os03g20450	AAGTGGCTGAAGGAGGGATT	GCCTCGCATGGACACTAAAT	1.01
LOC_Os03g21800	ATGTGCCCAATCACATGCTA	CTAGAGGCCCTTTGCTGATG	0.98
LOC_Os03g47140	GCAAAGGCCCCTATACCTTC	GCATTTGGGAAGCCTTGATA	0.92
LOC_Os04g56850	AACATGTGGACATTCCGTCA	CCCTGCTTTTAGACGCTTTG	0.94
LOC_Os05g38000	GAGGCCTCCATCTACGTGTG	CGTCTCTCTTCTCCGTGTCC	0.95
LOC_Os05g38980	TTATACTCCTCCCGGTGTGC	TCGTCAGTGCGATAACCTTG	0.96
LOC_Os05g43820	GCTCATCTGCTACACCAGCA	CCCATAATCCCAAGTTGACG	0.93
LOC_Os07g01530	ACGATGACAAGCAACAGCAG	TTGACGACTTCCTCCACCTT	0.94
LOC_Os07g05370	GGCAGTTCACTGTTGCAGAA	TTGCCATCTTCCATCTCTCC	0.92
LOC_Os07g18750	CGACCTTAACTGCCTCTGCT	AGTTAGCCGGCATGGTGAG	0.98
LOC_Os07g29780	GACTGCCTCCTCTCCATCTG	ATCTTGGTGAGGTTGCCATC	0.97
LOC_Os07g30690	AGTTCACGGAGTTCCTGTCC	GCCGTGACAGATTCTTGGAG	0.94
LOC_Os07g37850	GTCATCGTCGTCGCTGCT	GCAGCCGTCTTCTTCTCCT	0.95
LOC_Os07g46560	TCCAATTCATCAGTGCTCCA	TTTCCAGAGCAAGGCATCTT	0.96
LOC_Os08g14700	TGTCAACCAGCAACCAAAAA	TGCTGGTAAGTTTGCAGTCG	0.97
LOC_Os08g34320	TGGCCGAAACTAGAAGGAGA	CTGCCTGTGCTCCTGATGTA	0.93
LOC_Os08g39570	GGTGCATGCTTGTATTGTGG	CTGGATGCCATTGAAGAGGT	0.95
LOC_Os09g17660	AACCTCCTGATGAGCCAGAC	AAGACGCGGAGACTTCCTTT	0.94
LOC_Os10g40730	AAGCACACCAACCAGTACCC	GACTGGTCCTTGGTGCATCT	0.92
LOC_Os11g03160	AGGAATTCCGTGTCACGTTC	AAGGTCAGGCAGGAGGAAAT	0.9
LOC_Os11g10770	CTGCAACCCATGAAGTTTGA	TCACAAGGATGCAAGCACAT	0.97
LOC_Os11g36180	AGGGACAATTGGCTATGCAG	CCCGGTTACTATTTCCAGCA	0.98
LOC_Os12g10670	ATCGTCAATGGCCCTAGTTG	ACGTTTCGTCCATTCTGGTC	0.95
TBP	AGGTCTGGAGGAGCGTATAGC	CTCAAGTCTCTCAGTCACCCAAG	1
Q-miR156b-3p	TCGCTCGCTCACTCTCTATCT	GTGCAGGGTCCGAGGTATTC	0.95
Q-miR166e-3p	TCGCTCTCGAACCAGGCTTCA	GTGCAGGGTCCGAGGTATTC	0.92
Q-miR169g	TCGCTCTAGCCAAGGATGACT	GTGCAGGGTCCGAGGTATTC	0.96
Q-miR169i-5p.2	TCGCTCTGGTGATAAGGGTGTA	GTGCAGGGTCCGAGGTATTC	0.972
Q-miR169k	TCGCTCTAGCCAAGGATGACT	GTGCAGGGTCCGAGGTATTC	0.937
Q-miR169o	TCGCTCTAGCCAAGAATGACT	GTGCAGGGTCCGAGGTATTC	0.905
Q-miR2871a-3p	TCGCTCTATTTTAGTTTCTAT	GTGCAGGGTCCGAGGTATTC	0.944
Q-miR319b	TCGCTCTTGGACTGAAGGGT	GTGCAGGGTCCGAGGTATTC	0.96
Q-miR396c-5p	TCGCTCTTCCACAGCTTTCTT	GTGCAGGGTCCGAGGTATTC	0.97
Q-miR399b	TCGCTCTGCCAAAGGAGAATT	GTGCAGGGTCCGAGGTATTC	0.93
Q-miR818a	TCGCTCAATCCCTTATATTATG	GTGCAGGGTCCGAGGTATTC	1.01
U6	TACAGATAAGATTAGCATGGCCCC	GGACCATTTCTCGATTTGTACGTG	0.99
The primers for transformation.
Bph6G	cggggtaccTGGAATCCGTTGGAAGTCTCC	cggggtaccCCTGGCGGGACCTTTTGCGTT
miR156b-3p	TCTTGGGGTTTTTGGATCAG	CAGGAGATCTGGCAAAGAAA
miR169i-5p.2	TCTGGAGATGGAAGAGAGCAA	ATCGATCAACGAGATGCAAG
LOC_Os02g40440	ACTACTCGAGCCACTGGCAC	GAGGCGCCGTTCCTCGTCGT
LOC_Os11g36180	ATGGCGAGATCACCAACGTC	GAATTCGAGGCTCGCACCTT
The lowercase letters indicate the restriction sites.
The primers for 5'-RLM RACE
Primer ID	Outer primer(5'- 3')	Inner primer(5'- 3')
Adapter	GCTGATGGCGATGAATGAACACTG	CGCGGATCCGAACACTGCGTTTGCTGGCTTTGATG
LOC_Os02g40440	GATGTTGAGCCCGTTGGAGA	GTCGGGTAGTCGATGCCGTA
LOC_Os03g47140	CCGGTTTGTTCTGTTGCTTCA	TGGGCCATTGTTTTCTTCAGC
LOC_Os04g42860	ACGAACCAGCCACCAAAATGT	AGCCACCAAAATGTTCGCAATA
LOC_Os11g36180	CATTAGCAACTGAGGCAGGGA	CTCGAGGAGGTGAAGGGTTT
